# Supplementary material for: Anti‐Inflammatory Action and Molecular Mechanism of Fucoidan Against Cystitis Glandularis
Source: Food Sci Nutr. 2024 Nov 4;12(12):10255–61. doi: 10.1002/fsn3.4560 (PMC11666824; doi:10.1002/fsn3.4560)
Supplement: Supplementary file 1 — Table S1. Top six genes in network interactions ranked by degree method analysis. [file FSN3-12-10255-s003.xlsx]

## Sheet: hungene
Top 6 in network string_interactions.tsv ranked by Degree method
Rank	Name	Protein name	Score
1	IL6	Interleukin 6	11
2	TNF	Tumor Necrosis Factor	10
3	IL1B	Interleukin 1 Beta	9
3	MMP9	Matrix Metallopeptidase 9	9
5	IL10	Interleukin 10	8
6	MMP2	Matrix Metallopeptidase 2	7
