# Supplementary material for: Anti‐Inflammatory Action and Molecular Mechanism of Fucoidan Against Cystitis Glandularis
Source: Food Sci Nutr. 2024 Nov 4;12(12):10255–61. doi: 10.1002/fsn3.4560 (PMC11666824; doi:10.1002/fsn3.4560)
Supplement: Supplementary file 2 — Table S2. Integrated information in GO‐based annotation data. [file FSN3-12-10255-s002.xlsx]

## Sheet: GO
ONTOLOGY	ID	Description	GeneRatio	BgRatio	pvalue	p.adjust	qvalue	geneID	Count
BP	GO:0048661	positive regulation of smooth muscle cell proliferation	5/6	103/18866	2.62719e-11	3.13161e-08	4.89487e-09	IL6/TNF/MMP9/IL10/MMP2	5
BP	GO:0034614	cellular response to reactive oxygen species	5/6	170/18866	3.33637e-10	9.20815e-08	1.43928e-08	IL6/TNF/MMP9/IL10/MMP2	5
BP	GO:0150077	regulation of neuroinflammatory response	4/6	43/18866	3.4965e-10	9.20815e-08	1.43928e-08	IL6/TNF/IL1B/MMP9	4
BP	GO:0048660	regulation of smooth muscle cell proliferation	5/6	173/18866	3.64463e-10	9.20815e-08	1.43928e-08	IL6/TNF/MMP9/IL10/MMP2	5
BP	GO:0048659	smooth muscle cell proliferation	5/6	175/18866	3.86248e-10	9.20815e-08	1.43928e-08	IL6/TNF/MMP9/IL10/MMP2	5
BP	GO:1904707	positive regulation of vascular associated smooth muscle cell proliferation	4/6	50/18866	6.52107e-10	1.29552e-07	2.02496e-08	TNF/MMP9/IL10/MMP2	4
BP	GO:0000302	response to reactive oxygen species	5/6	235/18866	1.70721e-09	2.90713e-07	4.54399e-08	IL6/TNF/MMP9/IL10/MMP2	5
BP	GO:0033002	muscle cell proliferation	5/6	244/18866	2.06258e-09	3.04947e-07	4.76648e-08	IL6/TNF/MMP9/IL10/MMP2	5
BP	GO:0032642	regulation of chemokine production	4/6	68/18866	2.30245e-09	3.04947e-07	4.76648e-08	IL6/TNF/IL1B/IL10	4
BP	GO:0032602	chemokine production	4/6	75/18866	3.43431e-09	4.09369e-07	6.39865e-08	IL6/TNF/IL1B/IL10	4
BP	GO:0150076	neuroinflammatory response	4/6	77/18866	3.82309e-09	4.14283e-07	6.47547e-08	IL6/TNF/IL1B/MMP9	4
BP	GO:0002718	regulation of cytokine production involved in immune response	4/6	83/18866	5.18874e-09	5.15415e-07	8.0562e-08	IL6/TNF/IL1B/IL10	4
BP	GO:1904705	regulation of vascular associated smooth muscle cell proliferation	4/6	87/18866	6.28294e-09	5.34948e-07	8.36151e-08	TNF/MMP9/IL10/MMP2	4
BP	GO:1990874	vascular associated smooth muscle cell proliferation	4/6	87/18866	6.28294e-09	5.34948e-07	8.36151e-08	TNF/MMP9/IL10/MMP2	4
BP	GO:0034599	cellular response to oxidative stress	5/6	310/18866	6.86785e-09	5.45765e-07	8.53059e-08	IL6/TNF/MMP9/IL10/MMP2	5
BP	GO:0032677	regulation of interleukin-8 production	4/6	93/18866	8.23721e-09	6.13672e-07	9.59201e-08	IL6/TNF/IL1B/IL10	4
BP	GO:0034116	positive regulation of heterotypic cell-cell adhesion	3/6	16/18866	9.99368e-09	7.00733e-07	1.09528e-07	TNF/IL1B/IL10	3
BP	GO:0032637	interleukin-8 production	4/6	101/18866	1.1511e-08	7.62282e-07	1.19149e-07	IL6/TNF/IL1B/IL10	4
BP	GO:0002367	cytokine production involved in immune response	4/6	104/18866	1.29602e-08	8.1308e-07	1.27089e-07	IL6/TNF/IL1B/IL10	4
BP	GO:0062197	cellular response to chemical stress	5/6	360/18866	1.45383e-08	8.26382e-07	1.29168e-07	IL6/TNF/MMP9/IL10/MMP2	5
BP	GO:0150078	positive regulation of neuroinflammatory response	3/6	18/18866	1.45587e-08	8.26382e-07	1.29168e-07	IL6/TNF/IL1B	3
BP	GO:0060252	positive regulation of glial cell proliferation	3/6	19/18866	1.72864e-08	9.36611e-07	1.46397e-07	IL6/TNF/IL1B	3
BP	GO:0032612	interleukin-1 production	4/6	121/18866	2.39103e-08	1.23918e-06	1.9369e-07	IL6/TNF/IL1B/IL10	4
BP	GO:0051043	regulation of membrane protein ectodomain proteolysis	3/6	23/18866	3.15786e-08	1.5684e-06	2.4515e-07	TNF/IL1B/IL10	3
BP	GO:0050727	regulation of inflammatory response	5/6	425/18866	3.33839e-08	1.59174e-06	2.48798e-07	IL6/TNF/IL1B/MMP9/IL10	5
BP	GO:0034114	regulation of heterotypic cell-cell adhesion	3/6	26/18866	4.63439e-08	2.06602e-06	3.22929e-07	TNF/IL1B/IL10	3
BP	GO:0002700	regulation of production of molecular mediator of immune response	4/6	144/18866	4.82551e-08	2.06602e-06	3.22929e-07	IL6/TNF/IL1B/IL10	4
BP	GO:0006979	response to oxidative stress	5/6	458/18866	4.85306e-08	2.06602e-06	3.22929e-07	IL6/TNF/MMP9/IL10/MMP2	5
BP	GO:0048143	astrocyte activation	3/6	27/18866	5.21306e-08	2.14275e-06	3.34923e-07	IL6/TNF/IL1B	3
BP	GO:0002822	regulation of adaptive immune response based on somatic recombination of immune receptors built from immunoglobulin superfamily domains	4/6	153/18866	6.16038e-08	2.43172e-06	3.80091e-07	IL6/TNF/IL1B/IL10	4
BP	GO:0002706	regulation of lymphocyte mediated immunity	4/6	154/18866	6.32412e-08	2.43172e-06	3.80091e-07	IL6/TNF/IL1B/IL10	4
BP	GO:0032675	regulation of interleukin-6 production	4/6	159/18866	7.19217e-08	2.67908e-06	4.18755e-07	IL6/TNF/IL1B/IL10	4
BP	GO:0002675	positive regulation of acute inflammatory response	3/6	31/18866	8.00736e-08	2.89235e-06	4.5209e-07	IL6/TNF/IL1B	3
BP	GO:0002819	regulation of adaptive immune response	4/6	168/18866	8.97565e-08	3.14676e-06	4.91854e-07	IL6/TNF/IL1B/IL10	4
BP	GO:0032635	interleukin-6 production	4/6	170/18866	9.41315e-08	3.20585e-06	5.01091e-07	IL6/TNF/IL1B/IL10	4
BP	GO:0060251	regulation of glial cell proliferation	3/6	35/18866	1.16536e-07	3.85865e-06	6.03127e-07	IL6/TNF/IL1B	3
BP	GO:0006509	membrane protein ectodomain proteolysis	3/6	42/18866	2.04235e-07	6.57969e-06	1.02844e-06	TNF/IL1B/IL10	3
BP	GO:0071222	cellular response to lipopolysaccharide	4/6	208/18866	2.1165e-07	6.63912e-06	1.03773e-06	IL6/TNF/IL1B/IL10	4
BP	GO:0002703	regulation of leukocyte mediated immunity	4/6	211/18866	2.24163e-07	6.85133e-06	1.0709e-06	IL6/TNF/IL1B/IL10	4
BP	GO:0014002	astrocyte development	3/6	45/18866	2.52357e-07	7.33683e-06	1.14678e-06	IL6/TNF/IL1B	3
BP	GO:0032722	positive regulation of chemokine production	3/6	45/18866	2.52357e-07	7.33683e-06	1.14678e-06	IL6/TNF/IL1B	3
BP	GO:0071219	cellular response to molecule of bacterial origin	4/6	222/18866	2.74824e-07	7.79977e-06	1.21915e-06	IL6/TNF/IL1B/IL10	4
BP	GO:0006953	acute-phase response	3/6	47/18866	2.88301e-07	7.99198e-06	1.24919e-06	IL6/TNF/IL1B	3
BP	GO:0002673	regulation of acute inflammatory response	3/6	49/18866	3.27499e-07	8.87224e-06	1.38678e-06	IL6/TNF/IL1B	3
BP	GO:0014009	glial cell proliferation	3/6	50/18866	3.48361e-07	9.22771e-06	1.44234e-06	IL6/TNF/IL1B	3
BP	GO:0071216	cellular response to biotic stimulus	4/6	246/18866	4.14618e-07	1.0744e-05	1.67934e-06	IL6/TNF/IL1B/IL10	4
BP	GO:0032757	positive regulation of interleukin-8 production	3/6	54/18866	4.40644e-07	1.11755e-05	1.74679e-06	IL6/TNF/IL1B	3
BP	GO:0007566	embryo implantation	3/6	58/18866	5.47896e-07	1.36061e-05	2.1267e-06	IL1B/MMP9/MMP2	3
BP	GO:0051091	positive regulation of DNA-binding transcription factor activity	4/6	270/18866	6.01754e-07	1.44824e-05	2.26368e-06	IL6/TNF/IL1B/IL10	4
BP	GO:0061900	glial cell activation	3/6	60/18866	6.07484e-07	1.44824e-05	2.26368e-06	IL6/TNF/IL1B	3
BP	GO:0033619	membrane protein proteolysis	3/6	61/18866	6.38829e-07	1.49311e-05	2.3338e-06	TNF/IL1B/IL10	3
BP	GO:0034113	heterotypic cell-cell adhesion	3/6	62/18866	6.71232e-07	1.53867e-05	2.40502e-06	TNF/IL1B/IL10	3
BP	GO:0022409	positive regulation of cell-cell adhesion	4/6	279/18866	6.86056e-07	1.54298e-05	2.41176e-06	IL6/TNF/IL1B/IL10	4
BP	GO:0010573	vascular endothelial growth factor production	3/6	65/18866	7.74958e-07	1.71065e-05	2.67383e-06	IL6/TNF/IL1B	3
BP	GO:0002637	regulation of immunoglobulin production	3/6	68/18866	8.88825e-07	1.89193e-05	2.95718e-06	IL6/TNF/IL10	3
BP	GO:0045428	regulation of nitric oxide biosynthetic process	3/6	68/18866	8.88825e-07	1.89193e-05	2.95718e-06	TNF/IL1B/IL10	3
BP	GO:0002440	production of molecular mediator of immune response	4/6	306/18866	9.92323e-07	2.07517e-05	3.2436e-06	IL6/TNF/IL1B/IL10	4
BP	GO:1903532	positive regulation of secretion by cell	4/6	313/18866	1.08611e-06	2.23215e-05	3.48897e-06	IL6/TNF/IL1B/IL10	4
BP	GO:0051235	maintenance of location	4/6	324/18866	1.24667e-06	2.5187e-05	3.93686e-06	IL6/TNF/IL1B/IL10	4
BP	GO:0014015	positive regulation of gliogenesis	3/6	77/18866	1.29595e-06	2.57461e-05	4.02425e-06	IL6/TNF/IL1B	3
BP	GO:1903037	regulation of leukocyte cell-cell adhesion	4/6	329/18866	1.32523e-06	2.58964e-05	4.04773e-06	IL6/TNF/IL1B/IL10	4
BP	GO:0006809	nitric oxide biosynthetic process	3/6	79/18866	1.40065e-06	2.66295e-05	4.16233e-06	TNF/IL1B/IL10	3
BP	GO:0032496	response to lipopolysaccharide	4/6	334/18866	1.40743e-06	2.66295e-05	4.16233e-06	IL6/TNF/IL1B/IL10	4
BP	GO:0019915	lipid storage	3/6	81/18866	1.51083e-06	2.77099e-05	4.3312e-06	IL6/TNF/IL1B	3
BP	GO:0051047	positive regulation of secretion	4/6	340/18866	1.51102e-06	2.77099e-05	4.3312e-06	IL6/TNF/IL1B/IL10	4
BP	GO:0022617	extracellular matrix disassembly	3/6	82/18866	1.56802e-06	2.83193e-05	4.42645e-06	IL6/MMP9/MMP2	3
BP	GO:0048708	astrocyte differentiation	3/6	83/18866	1.62662e-06	2.89393e-05	4.52336e-06	IL6/TNF/IL1B	3
BP	GO:0046209	nitric oxide metabolic process	3/6	84/18866	1.68666e-06	2.95662e-05	4.62136e-06	TNF/IL1B/IL10	3
BP	GO:0050708	regulation of protein secretion	4/6	352/18866	1.73517e-06	2.99756e-05	4.68535e-06	IL6/TNF/IL1B/IL10	4
BP	GO:0051222	positive regulation of protein transport	4/6	354/18866	1.77481e-06	3.02224e-05	4.72392e-06	IL6/TNF/IL1B/IL10	4
BP	GO:0002237	response to molecule of bacterial origin	4/6	356/18866	1.81512e-06	3.04735e-05	4.76317e-06	IL6/TNF/IL1B/IL10	4
BP	GO:2001057	reactive nitrogen species metabolic process	3/6	87/18866	1.87559e-06	3.10515e-05	4.8535e-06	TNF/IL1B/IL10	3
BP	GO:0032755	positive regulation of interleukin-6 production	3/6	88/18866	1.94156e-06	3.17032e-05	4.95538e-06	IL6/TNF/IL1B	3
BP	GO:0007159	leukocyte cell-cell adhesion	4/6	364/18866	1.98323e-06	3.19461e-05	4.99334e-06	IL6/TNF/IL1B/IL10	4
BP	GO:0002449	lymphocyte mediated immunity	4/6	366/18866	2.02701e-06	3.2216e-05	5.03553e-06	IL6/TNF/IL1B/IL10	4
BP	GO:0046427	positive regulation of receptor signaling pathway via JAK-STAT	3/6	90/18866	2.07807e-06	3.23481e-05	5.05618e-06	IL6/TNF/IL10	3
BP	GO:0002460	adaptive immune response based on somatic recombination of immune receptors built from immunoglobulin superfamily domains	4/6	370/18866	2.11674e-06	3.23481e-05	5.05618e-06	IL6/TNF/IL1B/IL10	4
BP	GO:1904951	positive regulation of establishment of protein localization	4/6	370/18866	2.11674e-06	3.23481e-05	5.05618e-06	IL6/TNF/IL1B/IL10	4
BP	GO:1904894	positive regulation of receptor signaling pathway via STAT	3/6	93/18866	2.29457e-06	3.46219e-05	5.41159e-06	IL6/TNF/IL10	3
BP	GO:0002791	regulation of peptide secretion	4/6	381/18866	2.37877e-06	3.54437e-05	5.54004e-06	IL6/TNF/IL1B/IL10	4
BP	GO:0030198	extracellular matrix organization	4/6	395/18866	2.74639e-06	4.0327e-05	6.30332e-06	IL6/TNF/MMP9/MMP2	4
BP	GO:0043062	extracellular structure organization	4/6	396/18866	2.77417e-06	4.0327e-05	6.30332e-06	IL6/TNF/MMP9/MMP2	4
BP	GO:0042116	macrophage activation	3/6	101/18866	2.94395e-06	4.22107e-05	6.59775e-06	IL6/TNF/IL10	3
BP	GO:0045765	regulation of angiogenesis	4/6	403/18866	2.97458e-06	4.22107e-05	6.59775e-06	IL6/TNF/IL1B/IL10	4
BP	GO:0032649	regulation of interferon-gamma production	3/6	104/18866	3.2158e-06	4.50968e-05	7.04887e-06	TNF/IL1B/IL10	3
BP	GO:0002824	positive regulation of adaptive immune response based on somatic recombination of immune receptors built from immunoglobulin superfamily domains	3/6	105/18866	3.30998e-06	4.58779e-05	7.17096e-06	IL6/TNF/IL1B	3
BP	GO:0002708	positive regulation of lymphocyte mediated immunity	3/6	106/18866	3.40598e-06	4.61356e-05	7.21123e-06	IL6/TNF/IL1B	3
BP	GO:0032611	interleukin-1 beta production	3/6	106/18866	3.40598e-06	4.61356e-05	7.21123e-06	IL6/TNF/IL1B	3
BP	GO:1903426	regulation of reactive oxygen species biosynthetic process	3/6	107/18866	3.50381e-06	4.69275e-05	7.33501e-06	TNF/IL1B/IL10	3
BP	GO:0045785	positive regulation of cell adhesion	4/6	428/18866	3.77941e-06	4.88138e-05	7.62985e-06	IL6/TNF/IL1B/IL10	4
BP	GO:0001660	fever generation	2/6	10/18866	3.78884e-06	4.88138e-05	7.62985e-06	TNF/IL1B	2
BP	GO:0002676	regulation of chronic inflammatory response	2/6	10/18866	3.78884e-06	4.88138e-05	7.62985e-06	TNF/IL10	2
BP	GO:0002821	positive regulation of adaptive immune response	3/6	110/18866	3.80846e-06	4.88138e-05	7.62985e-06	IL6/TNF/IL1B	3
BP	GO:0002526	acute inflammatory response	3/6	111/18866	3.91378e-06	4.91076e-05	7.67578e-06	IL6/TNF/IL1B	3
BP	GO:0032652	regulation of interleukin-1 production	3/6	111/18866	3.91378e-06	4.91076e-05	7.67578e-06	IL6/TNF/IL10	3
BP	GO:0032963	collagen metabolic process	3/6	113/18866	4.13019e-06	5.12831e-05	8.01582e-06	IL6/MMP9/MMP2	3
BP	GO:0022407	regulation of cell-cell adhesion	4/6	439/18866	4.18069e-06	5.1375e-05	8.03019e-06	IL6/TNF/IL1B/IL10	4
BP	GO:0032609	interferon-gamma production	3/6	115/18866	4.35439e-06	5.26553e-05	8.2303e-06	TNF/IL1B/IL10	3
BP	GO:1901342	regulation of vasculature development	4/6	444/18866	4.37322e-06	5.26553e-05	8.2303e-06	IL6/TNF/IL1B/IL10	4
BP	GO:0001819	positive regulation of cytokine production	4/6	447/18866	4.49186e-06	5.3543e-05	8.36905e-06	IL6/TNF/IL1B/IL10	4
BP	GO:1904019	epithelial cell apoptotic process	3/6	117/18866	4.58653e-06	5.41092e-05	8.45754e-06	IL6/TNF/IL10	3
BP	GO:0031652	positive regulation of heat generation	2/6	11/18866	4.63015e-06	5.41092e-05	8.45754e-06	TNF/IL1B	2
BP	GO:0051090	regulation of DNA-binding transcription factor activity	4/6	455/18866	4.81997e-06	5.57807e-05	8.71881e-06	IL6/TNF/IL1B/IL10	4
BP	GO:0009306	protein secretion	4/6	462/18866	5.12143e-06	5.85031e-05	9.14434e-06	IL6/TNF/IL1B/IL10	4
BP	GO:0035592	establishment of protein localization to extracellular region	4/6	463/18866	5.16562e-06	5.85031e-05	9.14434e-06	IL6/TNF/IL1B/IL10	4
BP	GO:0021782	glial cell development	3/6	122/18866	5.20246e-06	5.85031e-05	9.14434e-06	IL6/TNF/IL1B	3
BP	GO:0002697	regulation of immune effector process	4/6	470/18866	5.48291e-06	6.05151e-05	9.45882e-06	IL6/TNF/IL1B/IL10	4
BP	GO:0071692	protein localization to extracellular region	4/6	470/18866	5.48291e-06	6.05151e-05	9.45882e-06	IL6/TNF/IL1B/IL10	4
BP	GO:0042368	vitamin D biosynthetic process	2/6	12/18866	5.55539e-06	6.07525e-05	9.49593e-06	TNF/IL1B	2
BP	GO:0014013	regulation of gliogenesis	3/6	128/18866	6.0111e-06	6.39753e-05	9.99967e-06	IL6/TNF/IL1B	3
BP	GO:0034763	negative regulation of transmembrane transport	3/6	128/18866	6.0111e-06	6.39753e-05	9.99967e-06	TNF/IL1B/MMP9	3
BP	GO:1903409	reactive oxygen species biosynthetic process	3/6	128/18866	6.0111e-06	6.39753e-05	9.99967e-06	TNF/IL1B/IL10	3
BP	GO:0030656	regulation of vitamin metabolic process	2/6	13/18866	6.56453e-06	6.86397e-05	1.07287e-05	TNF/IL1B	2
BP	GO:0031650	regulation of heat generation	2/6	13/18866	6.56453e-06	6.86397e-05	1.07287e-05	TNF/IL1B	2
BP	GO:0002705	positive regulation of leukocyte mediated immunity	3/6	138/18866	7.53682e-06	7.81208e-05	1.22107e-05	IL6/TNF/IL1B	3
BP	GO:1903799	negative regulation of production of miRNAs involved in gene silencing by miRNA	2/6	14/18866	7.65754e-06	7.86878e-05	1.22993e-05	IL6/TNF	2
BP	GO:0046425	regulation of receptor signaling pathway via JAK-STAT	3/6	142/18866	8.21253e-06	8.36695e-05	1.3078e-05	IL6/TNF/IL10	3
BP	GO:0042362	fat-soluble vitamin biosynthetic process	2/6	15/18866	8.83437e-06	8.70295e-05	1.36032e-05	TNF/IL1B	2
BP	GO:0051044	positive regulation of membrane protein ectodomain proteolysis	2/6	15/18866	8.83437e-06	8.70295e-05	1.36032e-05	TNF/IL1B	2
BP	GO:1901550	regulation of endothelial cell development	2/6	15/18866	8.83437e-06	8.70295e-05	1.36032e-05	TNF/IL1B	2
BP	GO:1903140	regulation of establishment of endothelial barrier	2/6	15/18866	8.83437e-06	8.70295e-05	1.36032e-05	TNF/IL1B	2
BP	GO:0051384	response to glucocorticoid	3/6	147/18866	9.11212e-06	8.90299e-05	1.39158e-05	IL6/TNF/IL10	3
BP	GO:1904892	regulation of receptor signaling pathway via STAT	3/6	151/18866	9.87705e-06	9.57191e-05	1.49614e-05	IL6/TNF/IL10	3
BP	GO:0050729	positive regulation of inflammatory response	3/6	158/18866	1.13159e-05	0.00010822	1.69154e-05	IL6/TNF/IL1B	3
BP	GO:0030730	sequestering of triglyceride	2/6	17/18866	1.14394e-05	0.00010822	1.69154e-05	TNF/IL1B	2
BP	GO:0031649	heat generation	2/6	17/18866	1.14394e-05	0.00010822	1.69154e-05	TNF/IL1B	2
BP	GO:0007259	receptor signaling pathway via JAK-STAT	3/6	164/18866	1.26544e-05	0.000117844	1.84197e-05	IL6/TNF/IL10	3
BP	GO:0031960	response to corticosteroid	3/6	164/18866	1.26544e-05	0.000117844	1.84197e-05	IL6/TNF/IL10	3
BP	GO:0051023	regulation of immunoglobulin secretion	2/6	18/18866	1.28675e-05	0.0001189	1.85846e-05	IL6/TNF	2
BP	GO:0042129	regulation of T cell proliferation	3/6	167/18866	1.33613e-05	0.000122513	1.91494e-05	IL6/IL1B/IL10	3
BP	GO:0030856	regulation of epithelial cell differentiation	3/6	171/18866	1.43438e-05	0.000128873	2.01435e-05	TNF/IL1B/MMP9	3
BP	GO:1905952	regulation of lipid localization	3/6	171/18866	1.43438e-05	0.000128873	2.01435e-05	IL6/TNF/IL1B	3
BP	GO:0002922	positive regulation of humoral immune response	2/6	19/18866	1.43793e-05	0.000128873	2.01435e-05	TNF/IL1B	2
BP	GO:0050714	positive regulation of protein secretion	3/6	172/18866	1.45966e-05	0.000129845	2.02954e-05	IL6/TNF/IL10	3
BP	GO:0097696	receptor signaling pathway via STAT	3/6	174/18866	1.51112e-05	0.000133426	2.08552e-05	IL6/TNF/IL10	3
BP	GO:0002544	chronic inflammatory response	2/6	20/18866	1.59747e-05	0.000137984	2.15677e-05	TNF/IL10	2
BP	GO:0002726	positive regulation of T cell cytokine production	2/6	20/18866	1.59747e-05	0.000137984	2.15677e-05	IL6/IL1B	2
BP	GO:0060965	negative regulation of gene silencing by miRNA	2/6	20/18866	1.59747e-05	0.000137984	2.15677e-05	IL6/TNF	2
BP	GO:0050796	regulation of insulin secretion	3/6	181/18866	1.70065e-05	0.00014584	2.27955e-05	IL6/TNF/IL1B	3
BP	GO:0009110	vitamin biosynthetic process	2/6	21/18866	1.76538e-05	0.000147156	2.30012e-05	TNF/IL1B	2
BP	GO:0010829	negative regulation of glucose transmembrane transport	2/6	21/18866	1.76538e-05	0.000147156	2.30012e-05	TNF/IL1B	2
BP	GO:0010893	positive regulation of steroid biosynthetic process	2/6	21/18866	1.76538e-05	0.000147156	2.30012e-05	TNF/IL1B	2
BP	GO:0048305	immunoglobulin secretion	2/6	21/18866	1.76538e-05	0.000147156	2.30012e-05	IL6/TNF	2
BP	GO:0007369	gastrulation	3/6	189/18866	1.93577e-05	0.000158523	2.47779e-05	MMP9/IL10/MMP2	3
BP	GO:0010888	negative regulation of lipid storage	2/6	22/18866	1.94164e-05	0.000158523	2.47779e-05	IL6/TNF	2
BP	GO:0042359	vitamin D metabolic process	2/6	22/18866	1.94164e-05	0.000158523	2.47779e-05	TNF/IL1B	2
BP	GO:0002793	positive regulation of peptide secretion	3/6	193/18866	2.06099e-05	0.000164578	2.57244e-05	IL6/TNF/IL10	3
BP	GO:0042098	T cell proliferation	3/6	195/18866	2.12556e-05	0.000164578	2.57244e-05	IL6/IL1B/IL10	3
BP	GO:0035743	CD4-positive, alpha-beta T cell cytokine production	2/6	23/18866	2.12626e-05	0.000164578	2.57244e-05	IL6/IL1B	2
BP	GO:0060149	negative regulation of posttranscriptional gene silencing	2/6	23/18866	2.12626e-05	0.000164578	2.57244e-05	IL6/TNF	2
BP	GO:0060967	negative regulation of gene silencing by RNA	2/6	23/18866	2.12626e-05	0.000164578	2.57244e-05	IL6/TNF	2
BP	GO:1900017	positive regulation of cytokine production involved in inflammatory response	2/6	23/18866	2.12626e-05	0.000164578	2.57244e-05	IL6/TNF	2
BP	GO:1903798	regulation of production of miRNAs involved in gene silencing by miRNA	2/6	23/18866	2.12626e-05	0.000164578	2.57244e-05	IL6/TNF	2
BP	GO:1904996	positive regulation of leukocyte adhesion to vascular endothelial cell	2/6	23/18866	2.12626e-05	0.000164578	2.57244e-05	IL6/TNF	2
BP	GO:0007565	female pregnancy	3/6	196/18866	2.15834e-05	0.000165983	2.59441e-05	IL1B/MMP9/MMP2	3
BP	GO:2000377	regulation of reactive oxygen species metabolic process	3/6	200/18866	2.29281e-05	0.000174969	2.73486e-05	TNF/IL1B/IL10	3
BP	GO:0002719	negative regulation of cytokine production involved in immune response	2/6	24/18866	2.31922e-05	0.000174969	2.73486e-05	TNF/IL10	2
BP	GO:0050995	negative regulation of lipid catabolic process	2/6	24/18866	2.31922e-05	0.000174969	2.73486e-05	TNF/IL1B	2
BP	GO:0070920	regulation of production of small RNA involved in gene silencing by RNA	2/6	25/18866	2.52054e-05	0.000188961	2.95356e-05	IL6/TNF	2
BP	GO:0002377	immunoglobulin production	3/6	210/18866	2.65293e-05	0.000197644	3.08927e-05	IL6/TNF/IL10	3
BP	GO:0030073	insulin secretion	3/6	213/18866	2.76783e-05	0.000203657	3.18327e-05	IL6/TNF/IL1B	3
BP	GO:0090276	regulation of peptide hormone secretion	3/6	213/18866	2.76783e-05	0.000203657	3.18327e-05	IL6/TNF/IL1B	3
BP	GO:1900120	regulation of receptor binding	2/6	27/18866	2.9482e-05	0.000215598	3.36991e-05	MMP9/IL10	2
BP	GO:0050670	regulation of lymphocyte proliferation	3/6	219/18866	3.00738e-05	0.000218585	3.4166e-05	IL6/IL1B/IL10	3
BP	GO:0032944	regulation of mononuclear cell proliferation	3/6	221/18866	3.09017e-05	0.000223241	3.48938e-05	IL6/IL1B/IL10	3
BP	GO:0002699	positive regulation of immune effector process	3/6	223/18866	3.17445e-05	0.000223908	3.49979e-05	IL6/TNF/IL1B	3
BP	GO:0010575	positive regulation of vascular endothelial growth factor production	2/6	28/18866	3.17453e-05	0.000223908	3.49979e-05	IL6/IL1B	2
BP	GO:0032800	receptor biosynthetic process	2/6	28/18866	3.17453e-05	0.000223908	3.49979e-05	TNF/IL10	2
BP	GO:1902932	positive regulation of alcohol biosynthetic process	2/6	28/18866	3.17453e-05	0.000223908	3.49979e-05	TNF/IL1B	2
BP	GO:0044706	multi-multicellular organism process	3/6	226/18866	3.30371e-05	0.000231648	3.62078e-05	IL1B/MMP9/MMP2	3
BP	GO:0010001	glial cell differentiation	3/6	230/18866	3.48138e-05	0.000242679	3.7932e-05	IL6/TNF/IL1B	3
BP	GO:0030595	leukocyte chemotaxis	3/6	232/18866	3.57254e-05	0.000247585	3.86989e-05	IL6/IL1B/IL10	3
BP	GO:2001234	negative regulation of apoptotic signaling pathway	3/6	233/18866	3.6187e-05	0.000249335	3.89723e-05	TNF/IL1B/MMP9	3
BP	GO:1903039	positive regulation of leukocyte cell-cell adhesion	3/6	235/18866	3.71221e-05	0.000254307	3.97496e-05	IL6/TNF/IL1B	3
BP	GO:0032770	positive regulation of monooxygenase activity	2/6	31/18866	3.90352e-05	0.000264375	4.13232e-05	TNF/IL1B	2
BP	GO:0045940	positive regulation of steroid metabolic process	2/6	31/18866	3.90352e-05	0.000264375	4.13232e-05	TNF/IL1B	2
BP	GO:0070663	regulation of leukocyte proliferation	3/6	240/18866	3.95291e-05	0.000266208	4.16096e-05	IL6/IL1B/IL10	3
BP	GO:0002724	regulation of T cell cytokine production	2/6	32/18866	4.16317e-05	0.000275694	4.30924e-05	IL6/IL1B	2
BP	GO:0097421	liver regeneration	2/6	32/18866	4.16317e-05	0.000275694	4.30924e-05	IL6/IL10	2
BP	GO:1901889	negative regulation of cell junction assembly	2/6	32/18866	4.16317e-05	0.000275694	4.30924e-05	TNF/IL1B	2
BP	GO:0002861	regulation of inflammatory response to antigenic stimulus	2/6	33/18866	4.43113e-05	0.000291818	4.56127e-05	TNF/IL10	2
BP	GO:0050715	positive regulation of cytokine secretion	2/6	34/18866	4.70741e-05	0.00030831	4.81904e-05	TNF/IL10	2
BP	GO:0030072	peptide hormone secretion	3/6	257/18866	4.84793e-05	0.000315778	4.93577e-05	IL6/TNF/IL1B	3
BP	GO:0002701	negative regulation of production of molecular mediator of immune response	2/6	36/18866	5.2849e-05	0.000338688	5.29387e-05	TNF/IL10	2
BP	GO:1901099	negative regulation of signal transduction in absence of ligand	2/6	36/18866	5.2849e-05	0.000338688	5.29387e-05	TNF/IL1B	2
BP	GO:2001240	negative regulation of extrinsic apoptotic signaling pathway in absence of ligand	2/6	36/18866	5.2849e-05	0.000338688	5.29387e-05	TNF/IL1B	2
BP	GO:0046883	regulation of hormone secretion	3/6	267/18866	5.43199e-05	0.000346253	5.41212e-05	IL6/TNF/IL1B	3
BP	GO:0060969	negative regulation of gene silencing	2/6	37/18866	5.58611e-05	0.000352309	5.50677e-05	IL6/TNF	2
BP	GO:1904994	regulation of leukocyte adhesion to vascular endothelial cell	2/6	37/18866	5.58611e-05	0.000352309	5.50677e-05	IL6/TNF	2
BP	GO:0042092	type 2 immune response	2/6	39/18866	6.21341e-05	0.00038981	6.09293e-05	IL6/IL10	2
BP	GO:0046651	lymphocyte proliferation	3/6	283/18866	6.4599e-05	0.000403152	6.30147e-05	IL6/IL1B/IL10	3
BP	GO:1902895	positive regulation of pri-miRNA transcription by RNA polymerase II	2/6	40/18866	6.53951e-05	0.000405995	6.34591e-05	TNF/IL10	2
BP	GO:0032943	mononuclear cell proliferation	3/6	286/18866	6.66586e-05	0.000411694	6.435e-05	IL6/IL1B/IL10	3
BP	GO:0072593	reactive oxygen species metabolic process	3/6	288/18866	6.80554e-05	0.000418155	6.53598e-05	TNF/IL1B/IL10	3
BP	GO:0050768	negative regulation of neurogenesis	3/6	295/18866	7.30959e-05	0.000446822	6.98406e-05	IL6/TNF/IL1B	3
BP	GO:0002369	T cell cytokine production	2/6	43/18866	7.56753e-05	0.000457893	7.15711e-05	IL6/IL1B	2
BP	GO:1901031	regulation of response to reactive oxygen species	2/6	43/18866	7.56753e-05	0.000457893	7.15711e-05	TNF/IL10	2
BP	GO:0042063	gliogenesis	3/6	307/18866	8.22977e-05	0.000494339	7.72677e-05	IL6/TNF/IL1B	3
BP	GO:0006775	fat-soluble vitamin metabolic process	2/6	45/18866	8.29428e-05	0.000494339	7.72677e-05	TNF/IL1B	2
BP	GO:0045429	positive regulation of nitric oxide biosynthetic process	2/6	45/18866	8.29428e-05	0.000494339	7.72677e-05	TNF/IL1B	2
BP	GO:0060326	cell chemotaxis	3/6	311/18866	8.55262e-05	0.000506604	7.91848e-05	IL6/IL1B/IL10	3
BP	GO:0035987	endodermal cell differentiation	2/6	46/18866	8.67006e-05	0.000506604	7.91848e-05	MMP9/MMP2	2
BP	GO:0061028	establishment of endothelial barrier	2/6	46/18866	8.67006e-05	0.000506604	7.91848e-05	TNF/IL1B	2
BP	GO:1904407	positive regulation of nitric oxide metabolic process	2/6	46/18866	8.67006e-05	0.000506604	7.91848e-05	TNF/IL1B	2
BP	GO:0070661	leukocyte proliferation	3/6	313/18866	8.71712e-05	0.000506869	7.92262e-05	IL6/IL1B/IL10	3
BP	GO:0046879	hormone secretion	3/6	314/18866	8.80015e-05	0.000509212	7.95925e-05	IL6/TNF/IL1B	3
BP	GO:0030574	collagen catabolic process	2/6	47/18866	9.05412e-05	0.000521377	8.1494e-05	MMP9/MMP2	2
BP	GO:0051961	negative regulation of nervous system development	3/6	319/18866	9.22309e-05	0.000528554	8.26157e-05	IL6/TNF/IL1B	3
BP	GO:0045601	regulation of endothelial cell differentiation	2/6	48/18866	9.44644e-05	0.000536198	8.38105e-05	TNF/IL1B	2
BP	GO:2001239	regulation of extrinsic apoptotic signaling pathway in absence of ligand	2/6	48/18866	9.44644e-05	0.000536198	8.38105e-05	TNF/IL1B	2
BP	GO:0009895	negative regulation of catabolic process	3/6	323/18866	9.57091e-05	0.000538138	8.41138e-05	TNF/IL1B/IL10	3
BP	GO:0009914	hormone transport	3/6	323/18866	9.57091e-05	0.000538138	8.41138e-05	IL6/TNF/IL1B	3
BP	GO:0035196	production of miRNAs involved in gene silencing by miRNA	2/6	49/18866	9.84702e-05	0.000551063	8.6134e-05	IL6/TNF	2
BP	GO:0001774	microglial cell activation	2/6	50/18866	0.000102559	0.000563363	8.80566e-05	IL6/TNF	2
BP	GO:0002269	leukocyte activation involved in inflammatory response	2/6	50/18866	0.000102559	0.000563363	8.80566e-05	IL6/TNF	2
BP	GO:0002711	positive regulation of T cell mediated immunity	2/6	50/18866	0.000102559	0.000563363	8.80566e-05	IL6/IL1B	2
BP	GO:0010718	positive regulation of epithelial to mesenchymal transition	2/6	50/18866	0.000102559	0.000563363	8.80566e-05	IL6/IL1B	2
BP	GO:0050863	regulation of T cell activation	3/6	332/18866	0.000103848	0.00056783	8.87548e-05	IL6/IL1B/IL10	3
BP	GO:1902893	regulation of pri-miRNA transcription by RNA polymerase II	2/6	51/18866	0.00010673	0.000580921	9.08009e-05	TNF/IL10	2
BP	GO:0010883	regulation of lipid storage	2/6	52/18866	0.000110983	0.000598605	9.35651e-05	IL6/TNF	2
BP	GO:0050999	regulation of nitric-oxide synthase activity	2/6	52/18866	0.000110983	0.000598605	9.35651e-05	TNF/IL1B	2
BP	GO:0010721	negative regulation of cell development	3/6	343/18866	0.000114398	0.000608231	9.50697e-05	IL6/TNF/IL1B	3
BP	GO:0032731	positive regulation of interleukin-1 beta production	2/6	53/18866	0.000115319	0.000608231	9.50697e-05	IL6/TNF	2
BP	GO:0045599	negative regulation of fat cell differentiation	2/6	53/18866	0.000115319	0.000608231	9.50697e-05	IL6/TNF	2
BP	GO:0061614	pri-miRNA transcription by RNA polymerase II	2/6	53/18866	0.000115319	0.000608231	9.50697e-05	TNF/IL10	2
BP	GO:0061756	leukocyte adhesion to vascular endothelial cell	2/6	53/18866	0.000115319	0.000608231	9.50697e-05	IL6/TNF	2
BP	GO:0048545	response to steroid hormone	3/6	346/18866	0.000117392	0.000616437	9.63523e-05	IL6/TNF/IL10	3
BP	GO:0042742	defense response to bacterium	3/6	348/18866	0.000119417	0.000620552	9.69955e-05	IL6/TNF/IL10	3
BP	GO:0031050	dsRNA processing	2/6	54/18866	0.000119737	0.000620552	9.69955e-05	IL6/TNF	2
BP	GO:0070918	production of small RNA involved in gene silencing by RNA	2/6	54/18866	0.000119737	0.000620552	9.69955e-05	IL6/TNF	2
BP	GO:0009615	response to virus	3/6	349/18866	0.000120437	0.000621478	9.71403e-05	IL6/TNF/IL1B	3
BP	GO:0001706	endoderm formation	2/6	55/18866	0.000124238	0.000632871	9.89211e-05	MMP9/MMP2	2
BP	GO:0002720	positive regulation of cytokine production involved in immune response	2/6	55/18866	0.000124238	0.000632871	9.89211e-05	IL6/IL1B	2
BP	GO:0051353	positive regulation of oxidoreductase activity	2/6	55/18866	0.000124238	0.000632871	9.89211e-05	TNF/IL1B	2
BP	GO:0002712	regulation of B cell mediated immunity	2/6	56/18866	0.000128821	0.000647912	0.000101272	TNF/IL10	2
BP	GO:0002889	regulation of immunoglobulin mediated immune response	2/6	56/18866	0.000128821	0.000647912	0.000101272	TNF/IL10	2
BP	GO:1904645	response to amyloid-beta	2/6	56/18866	0.000128821	0.000647912	0.000101272	MMP9/MMP2	2
BP	GO:0030098	lymphocyte differentiation	3/6	368/18866	0.000140937	0.000704683	0.000110146	IL6/IL1B/IL10	3
BP	GO:0045861	negative regulation of proteolysis	3/6	369/18866	0.000142075	0.000704683	0.000110146	TNF/MMP9/IL10	3
BP	GO:0031663	lipopolysaccharide-mediated signaling pathway	2/6	59/18866	0.000143065	0.000704683	0.000110146	TNF/IL1B	2
BP	GO:0043030	regulation of macrophage activation	2/6	59/18866	0.000143065	0.000704683	0.000110146	IL6/IL10	2
BP	GO:0050707	regulation of cytokine secretion	2/6	59/18866	0.000143065	0.000704683	0.000110146	TNF/IL10	2
BP	GO:0032732	positive regulation of interleukin-1 production	2/6	60/18866	0.000147977	0.000719954	0.000112533	IL6/TNF	2
BP	GO:0050994	regulation of lipid catabolic process	2/6	60/18866	0.000147977	0.000719954	0.000112533	TNF/IL1B	2
BP	GO:1903428	positive regulation of reactive oxygen species biosynthetic process	2/6	60/18866	0.000147977	0.000719954	0.000112533	TNF/IL1B	2
BP	GO:0006959	humoral immune response	3/6	377/18866	0.000151398	0.000733602	0.000114666	IL6/TNF/IL1B	3
BP	GO:0010574	regulation of vascular endothelial growth factor production	2/6	61/18866	0.000152972	0.000738228	0.000115389	IL6/IL1B	2
BP	GO:0031349	positive regulation of defense response	3/6	385/18866	0.000161113	0.00077438	0.00012104	IL6/TNF/IL1B	3
BP	GO:0031331	positive regulation of cellular catabolic process	3/6	390/18866	0.000167387	0.00079996	0.000125038	IL6/TNF/IL1B	3
BP	GO:0001885	endothelial cell development	2/6	64/18866	0.000168448	0.00079996	0.000125038	TNF/IL1B	2
BP	GO:0002437	inflammatory response to antigenic stimulus	2/6	64/18866	0.000168448	0.00079996	0.000125038	TNF/IL10	2
BP	GO:0032729	positive regulation of interferon-gamma production	2/6	65/18866	0.000173771	0.000818715	0.000127969	TNF/IL1B	2
BP	GO:1905953	negative regulation of lipid localization	2/6	65/18866	0.000173771	0.000818715	0.000127969	IL6/TNF	2
BP	GO:0042176	regulation of protein catabolic process	3/6	397/18866	0.000176438	0.000828007	0.000129422	TNF/IL1B/IL10	3
BP	GO:0032715	negative regulation of interleukin-6 production	2/6	66/18866	0.000179176	0.000834288	0.000130404	TNF/IL10	2
BP	GO:0032768	regulation of monooxygenase activity	2/6	66/18866	0.000179176	0.000834288	0.000130404	TNF/IL1B	2
BP	GO:1900015	regulation of cytokine production involved in inflammatory response	2/6	67/18866	0.000184663	0.000856491	0.000133874	IL6/TNF	2
BP	GO:0002696	positive regulation of leukocyte activation	3/6	406/18866	0.000188538	0.000871074	0.000136153	IL6/IL1B/IL10	3
BP	GO:0050766	positive regulation of phagocytosis	2/6	68/18866	0.000190232	0.00087214	0.00013632	TNF/IL1B	2
BP	GO:0072577	endothelial cell apoptotic process	2/6	68/18866	0.000190232	0.00087214	0.00013632	TNF/IL10	2
BP	GO:0071230	cellular response to amino acid stimulus	2/6	69/18866	0.000195883	0.000894606	0.000139832	TNF/MMP2	2
BP	GO:0001503	ossification	3/6	412/18866	0.000196899	0.000895816	0.000140021	IL6/TNF/MMP2	3
BP	GO:2001233	regulation of apoptotic signaling pathway	3/6	413/18866	0.000198316	0.000898831	0.000140492	TNF/IL1B/MMP9	3
BP	GO:0002534	cytokine production involved in inflammatory response	2/6	70/18866	0.000201615	0.000910324	0.000142288	IL6/TNF	2
BP	GO:0014823	response to activity	2/6	71/18866	0.00020743	0.000929536	0.000145291	IL6/IL10	2
BP	GO:0042531	positive regulation of tyrosine phosphorylation of STAT protein	2/6	71/18866	0.00020743	0.000929536	0.000145291	IL6/TNF	2
BP	GO:0050867	positive regulation of cell activation	3/6	421/18866	0.000209891	0.00093704	0.000146464	IL6/IL1B/IL10	3
BP	GO:0050663	cytokine secretion	2/6	72/18866	0.000213326	0.000948824	0.000148306	TNF/IL10	2
BP	GO:0002709	regulation of T cell mediated immunity	2/6	73/18866	0.000219304	0.000971788	0.000151895	IL6/IL1B	2
BP	GO:0031100	animal organ regeneration	2/6	75/18866	0.000231506	0.00101454	0.000158578	IL6/IL10	2
BP	GO:0038034	signal transduction in absence of ligand	2/6	75/18866	0.000231506	0.00101454	0.000158578	TNF/IL1B	2
BP	GO:0097192	extrinsic apoptotic signaling pathway in absence of ligand	2/6	75/18866	0.000231506	0.00101454	0.000158578	TNF/IL1B	2
BP	GO:0071229	cellular response to acid chemical	2/6	76/18866	0.000237729	0.001038	0.000162244	TNF/MMP2	2
BP	GO:0010876	lipid localization	3/6	440/18866	0.000239133	0.00104032	0.000162607	IL6/TNF/IL1B	3
BP	GO:0048732	gland development	3/6	443/18866	0.000243981	0.00105755	0.0001653	IL6/TNF/IL10	3
BP	GO:0007492	endoderm development	2/6	79/18866	0.000256889	0.00110546	0.000172788	MMP9/MMP2	2
BP	GO:0010827	regulation of glucose transmembrane transport	2/6	79/18866	0.000256889	0.00110546	0.000172788	TNF/IL1B	2
BP	GO:0050673	epithelial cell proliferation	3/6	453/18866	0.000260602	0.0011174	0.000174656	IL6/TNF/IL10	3
BP	GO:0009896	positive regulation of catabolic process	3/6	454/18866	0.000262304	0.0011175	0.000174671	IL6/TNF/IL1B	3
BP	GO:0002312	B cell activation involved in immune response	2/6	80/18866	0.000263438	0.0011175	0.000174671	IL6/IL10	2
BP	GO:1901224	positive regulation of NIK/NF-kappaB signaling	2/6	80/18866	0.000263438	0.0011175	0.000174671	TNF/IL1B	2
BP	GO:1902930	regulation of alcohol biosynthetic process	2/6	82/18866	0.000276782	0.00116994	0.000182868	TNF/IL1B	2
BP	GO:0043154	negative regulation of cysteine-type endopeptidase activity involved in apoptotic process	2/6	85/18866	0.000297408	0.00125269	0.000195801	TNF/MMP9	2
BP	GO:0042509	regulation of tyrosine phosphorylation of STAT protein	2/6	86/18866	0.000304446	0.00127781	0.000199729	IL6/TNF	2
BP	GO:0048013	ephrin receptor signaling pathway	2/6	87/18866	0.000311565	0.00130311	0.000203682	MMP9/MMP2	2
BP	GO:0042110	T cell activation	3/6	483/18866	0.000314865	0.00130773	0.000204406	IL6/IL1B/IL10	3
BP	GO:0051051	negative regulation of transport	3/6	483/18866	0.000314865	0.00130773	0.000204406	TNF/IL1B/MMP9	3
BP	GO:0050769	positive regulation of neurogenesis	3/6	485/18866	0.000318724	0.00131477	0.000205505	IL6/TNF/IL1B	3
BP	GO:0046889	positive regulation of lipid biosynthetic process	2/6	88/18866	0.000318766	0.00131477	0.000205505	TNF/IL1B	2
BP	GO:0007260	tyrosine phosphorylation of STAT protein	2/6	89/18866	0.000326047	0.00134017	0.000209475	IL6/TNF	2
BP	GO:1900407	regulation of cellular response to oxidative stress	2/6	92/18866	0.00034838	0.00142704	0.000223054	TNF/IL10	2
BP	GO:0002532	production of molecular mediator involved in inflammatory response	2/6	93/18866	0.000355986	0.00144824	0.000226368	IL6/TNF	2
BP	GO:2000117	negative regulation of cysteine-type endopeptidase activity	2/6	93/18866	0.000355986	0.00144824	0.000226368	TNF/MMP9	2
BP	GO:1904035	regulation of epithelial cell apoptotic process	2/6	94/18866	0.000363673	0.00147448	0.00023047	IL6/TNF	2
BP	GO:0032651	regulation of interleukin-1 beta production	2/6	97/18866	0.000387221	0.0015541	0.000242914	IL6/TNF	2
BP	GO:0050764	regulation of phagocytosis	2/6	97/18866	0.000387221	0.0015541	0.000242914	TNF/IL1B	2
BP	GO:0071674	mononuclear cell migration	2/6	97/18866	0.000387221	0.0015541	0.000242914	IL6/TNF	2
BP	GO:0045833	negative regulation of lipid metabolic process	2/6	98/18866	0.000395232	0.00157564	0.000246281	TNF/IL1B	2
BP	GO:0050810	regulation of steroid biosynthetic process	2/6	98/18866	0.000395232	0.00157564	0.000246281	TNF/IL1B	2
BP	GO:0010717	regulation of epithelial to mesenchymal transition	2/6	99/18866	0.000403324	0.00159722	0.000249653	IL6/IL1B	2
BP	GO:0050830	defense response to Gram-positive bacterium	2/6	99/18866	0.000403324	0.00159722	0.000249653	IL6/TNF	2
BP	GO:0002702	positive regulation of production of molecular mediator of immune response	2/6	100/18866	0.000411497	0.00161883	0.000253031	IL6/IL1B	2
BP	GO:0070301	cellular response to hydrogen peroxide	2/6	100/18866	0.000411497	0.00161883	0.000253031	IL6/IL10	2
BP	GO:0042102	positive regulation of T cell proliferation	2/6	101/18866	0.00041975	0.00164047	0.000256414	IL6/IL1B	2
BP	GO:1902882	regulation of response to oxidative stress	2/6	101/18866	0.00041975	0.00164047	0.000256414	TNF/IL10	2
BP	GO:0070498	interleukin-1-mediated signaling pathway	2/6	103/18866	0.0004365	0.00170035	0.000265774	IL6/IL1B	2
BP	GO:0002456	T cell mediated immunity	2/6	104/18866	0.000444996	0.0017278	0.000270064	IL6/IL1B	2
BP	GO:2000379	positive regulation of reactive oxygen species metabolic process	2/6	106/18866	0.000462229	0.00178889	0.000279612	TNF/IL1B	2
BP	GO:2001237	negative regulation of extrinsic apoptotic signaling pathway	2/6	107/18866	0.000470967	0.0018168	0.000283976	TNF/IL1B	2
BP	GO:0071887	leukocyte apoptotic process	2/6	108/18866	0.000479785	0.00184485	0.00028836	IL6/IL10	2
BP	GO:0033138	positive regulation of peptidyl-serine phosphorylation	2/6	109/18866	0.000488683	0.00187302	0.000292764	IL6/TNF	2
BP	GO:1904659	glucose transmembrane transport	2/6	110/18866	0.000497663	0.00190133	0.000297187	TNF/IL1B	2
BP	GO:0008645	hexose transmembrane transport	2/6	114/18866	0.000534383	0.00202861	0.000317083	TNF/IL1B	2
BP	GO:0043200	response to amino acid	2/6	114/18866	0.000534383	0.00202861	0.000317083	TNF/MMP2	2
BP	GO:0015749	monosaccharide transmembrane transport	2/6	116/18866	0.000553226	0.00208685	0.000326186	TNF/IL1B	2
BP	GO:0060964	regulation of gene silencing by miRNA	2/6	116/18866	0.000553226	0.00208685	0.000326186	IL6/TNF	2
BP	GO:0045446	endothelial cell differentiation	2/6	117/18866	0.000562767	0.00210949	0.000329725	TNF/IL1B	2
BP	GO:0051341	regulation of oxidoreductase activity	2/6	117/18866	0.000562767	0.00210949	0.000329725	TNF/IL1B	2
BP	GO:0034219	carbohydrate transmembrane transport	2/6	118/18866	0.000572389	0.00213883	0.000334311	TNF/IL1B	2
BP	GO:1901222	regulation of NIK/NF-kappaB signaling	2/6	119/18866	0.000582091	0.00216829	0.000338915	TNF/IL1B	2
BP	GO:0060147	regulation of posttranscriptional gene silencing	2/6	120/18866	0.000591873	0.00219103	0.00034247	IL6/TNF	2
BP	GO:0060966	regulation of gene silencing by RNA	2/6	120/18866	0.000591873	0.00219103	0.00034247	IL6/TNF	2
BP	GO:0002698	negative regulation of immune effector process	2/6	124/18866	0.000631802	0.00232441	0.000363317	TNF/IL10	2
BP	GO:0022612	gland morphogenesis	2/6	124/18866	0.000631802	0.00232441	0.000363317	IL6/TNF	2
BP	GO:0001704	formation of primary germ layer	2/6	127/18866	0.000662588	0.00243017	0.000379848	MMP9/MMP2	2
BP	GO:0006766	vitamin metabolic process	2/6	131/18866	0.000704754	0.00256118	0.000400326	TNF/IL1B	2
BP	GO:0019218	regulation of steroid metabolic process	2/6	131/18866	0.000704754	0.00256118	0.000400326	TNF/IL1B	2
BP	GO:0045667	regulation of osteoblast differentiation	2/6	131/18866	0.000704754	0.00256118	0.000400326	IL6/TNF	2
BP	GO:0001101	response to acid chemical	2/6	132/18866	0.000715495	0.00259231	0.000405192	TNF/MMP2	2
BP	GO:0002920	regulation of humoral immune response	2/6	134/18866	0.000737216	0.00266291	0.000416227	TNF/IL1B	2
BP	GO:0003158	endothelium development	2/6	135/18866	0.000748196	0.00269441	0.00042115	TNF/IL1B	2
BP	GO:0045727	positive regulation of translation	2/6	136/18866	0.000759256	0.00271782	0.000424809	IL6/TNF	2
BP	GO:0050671	positive regulation of lymphocyte proliferation	2/6	136/18866	0.000759256	0.00271782	0.000424809	IL6/IL1B	2
BP	GO:0030183	B cell differentiation	2/6	137/18866	0.000770395	0.00274122	0.000428468	IL6/IL10	2
BP	GO:0032946	positive regulation of mononuclear cell proliferation	2/6	137/18866	0.000770395	0.00274122	0.000428468	IL6/IL1B	2
BP	GO:0046330	positive regulation of JNK cascade	2/6	138/18866	0.000781613	0.00277287	0.000433413	TNF/IL1B	2
BP	GO:0060968	regulation of gene silencing	2/6	140/18866	0.000804288	0.00284484	0.000444664	IL6/TNF	2
BP	GO:0001889	liver development	2/6	141/18866	0.000815745	0.00287683	0.000449663	IL6/IL10	2
BP	GO:0002687	positive regulation of leukocyte migration	2/6	142/18866	0.000827281	0.00290891	0.000454677	IL6/TNF	2
BP	GO:0045598	regulation of fat cell differentiation	2/6	143/18866	0.000838897	0.00294107	0.000459705	IL6/TNF	2
BP	GO:0061008	hepaticobiliary system development	2/6	144/18866	0.000850592	0.00297333	0.000464747	IL6/IL10	2
BP	GO:0033135	regulation of peptidyl-serine phosphorylation	2/6	145/18866	0.000862366	0.00300567	0.000469802	IL6/TNF	2
BP	GO:0042542	response to hydrogen peroxide	2/6	146/18866	0.000874219	0.0030381	0.000474871	IL6/IL10	2
BP	GO:0007043	cell-cell junction assembly	2/6	147/18866	0.000886152	0.00307062	0.000479954	TNF/IL1B	2
BP	GO:0070665	positive regulation of leukocyte proliferation	2/6	150/18866	0.000922424	0.00318704	0.000498151	IL6/IL1B	2
BP	GO:0008643	carbohydrate transport	2/6	151/18866	0.000934673	0.00322003	0.000503307	TNF/IL1B	2
BP	GO:0001837	epithelial to mesenchymal transition	2/6	152/18866	0.000947001	0.0032531	0.000508476	IL6/IL1B	2
BP	GO:0045834	positive regulation of lipid metabolic process	2/6	153/18866	0.000959408	0.00328625	0.000513658	TNF/IL1B	2
BP	GO:0062013	positive regulation of small molecule metabolic process	2/6	154/18866	0.000971894	0.00331948	0.000518851	TNF/IL1B	2
BP	GO:0000187	activation of MAPK activity	2/6	156/18866	0.000997102	0.00339585	0.000530788	TNF/IL1B	2
BP	GO:0050777	negative regulation of immune response	2/6	159/18866	0.00103551	0.00349667	0.000546547	TNF/IL10	2
BP	GO:0051092	positive regulation of NF-kappaB transcription factor activity	2/6	159/18866	0.00103551	0.00349667	0.000546547	TNF/IL1B	2
BP	GO:1902107	positive regulation of leukocyte differentiation	2/6	159/18866	0.00103551	0.00349667	0.000546547	TNF/IL1B	2
BP	GO:2001236	regulation of extrinsic apoptotic signaling pathway	2/6	162/18866	0.00107462	0.00361849	0.000565589	TNF/IL1B	2
BP	GO:0046165	alcohol biosynthetic process	2/6	164/18866	0.00110109	0.00369717	0.000577888	TNF/IL1B	2
BP	GO:0034250	positive regulation of cellular amide metabolic process	2/6	167/18866	0.00114138	0.0038217	0.000597351	IL6/TNF	2
BP	GO:0032874	positive regulation of stress-activated MAPK cascade	2/6	170/18866	0.00118238	0.00394789	0.000617075	TNF/IL1B	2
BP	GO:0070304	positive regulation of stress-activated protein kinase signaling cascade	2/6	172/18866	0.0012101	0.00402917	0.00062978	TNF/IL1B	2
BP	GO:0001659	temperature homeostasis	2/6	174/18866	0.00123814	0.00411104	0.000642577	TNF/IL1B	2
BP	GO:0048771	tissue remodeling	2/6	178/18866	0.00129515	0.0042884	0.000670299	IL6/MMP2	2
BP	GO:0001959	regulation of cytokine-mediated signaling pathway	2/6	183/18866	0.00136818	0.0044804	0.00070031	IL6/TNF	2
BP	GO:0071347	cellular response to interleukin-1	2/6	183/18866	0.00136818	0.0044804	0.00070031	IL6/IL1B	2
BP	GO:1903034	regulation of response to wounding	2/6	183/18866	0.00136818	0.0044804	0.00070031	TNF/IL10	2
BP	GO:2001235	positive regulation of apoptotic signaling pathway	2/6	183/18866	0.00136818	0.0044804	0.00070031	TNF/MMP9	2
BP	GO:0001936	regulation of endothelial cell proliferation	2/6	184/18866	0.00138302	0.00449197	0.000702119	TNF/IL10	2
BP	GO:0038061	NIK/NF-kappaB signaling	2/6	184/18866	0.00138302	0.00449197	0.000702119	TNF/IL1B	2
BP	GO:0046328	regulation of JNK cascade	2/6	184/18866	0.00138302	0.00449197	0.000702119	TNF/IL1B	2
BP	GO:0002285	lymphocyte activation involved in immune response	2/6	187/18866	0.001428	0.00461294	0.000721026	IL6/IL10	2
BP	GO:0061138	morphogenesis of a branching epithelium	2/6	187/18866	0.001428	0.00461294	0.000721026	TNF/IL10	2
BP	GO:0043123	positive regulation of I-kappaB kinase/NF-kappaB signaling	2/6	188/18866	0.00144315	0.00464928	0.000726706	TNF/IL1B	2
BP	GO:0050731	positive regulation of peptidyl-tyrosine phosphorylation	2/6	195/18866	0.00155137	0.00497107	0.000777003	IL6/TNF	2
BP	GO:0050864	regulation of B cell activation	2/6	195/18866	0.00155137	0.00497107	0.000777003	IL6/IL10	2
BP	GO:0060759	regulation of response to cytokine stimulus	2/6	196/18866	0.00156714	0.00500814	0.000782798	IL6/TNF	2
BP	GO:0006694	steroid biosynthetic process	2/6	197/18866	0.00158299	0.00504526	0.0007886	TNF/IL1B	2
BP	GO:0043112	receptor metabolic process	2/6	198/18866	0.00159892	0.00508243	0.00079441	TNF/IL10	2
BP	GO:0001935	endothelial cell proliferation	2/6	199/18866	0.00161492	0.00511965	0.000800227	TNF/IL10	2
BP	GO:1901888	regulation of cell junction assembly	2/6	200/18866	0.001631	0.00515691	0.000806052	TNF/IL1B	2
BP	GO:0001763	morphogenesis of a branching structure	2/6	201/18866	0.00164716	0.00518052	0.000809741	TNF/IL10	2
BP	GO:0031099	regeneration	2/6	201/18866	0.00164716	0.00518052	0.000809741	IL6/IL10	2
BP	GO:1903708	positive regulation of hemopoiesis	2/6	204/18866	0.0016961	0.00532039	0.000831605	TNF/IL1B	2
BP	GO:0046890	regulation of lipid biosynthetic process	2/6	207/18866	0.00174573	0.00546171	0.000853694	TNF/IL1B	2
BP	GO:0045766	positive regulation of angiogenesis	2/6	208/18866	0.00176243	0.00549952	0.000859603	IL1B/IL10	2
BP	GO:0002573	myeloid leukocyte differentiation	2/6	210/18866	0.00179606	0.00557526	0.000871443	TNF/MMP9	2
BP	GO:0045216	cell-cell junction organization	2/6	210/18866	0.00179606	0.00557526	0.000871443	TNF/IL1B	2
BP	GO:0043393	regulation of protein binding	2/6	211/18866	0.00181299	0.00559866	0.000875099	MMP9/IL10	2
BP	GO:0070555	response to interleukin-1	2/6	211/18866	0.00181299	0.00559866	0.000875099	IL6/IL1B	2
BP	GO:0002685	regulation of leukocyte migration	2/6	212/18866	0.00182999	0.00562204	0.000878755	IL6/TNF	2
BP	GO:0030278	regulation of ossification	2/6	212/18866	0.00182999	0.00562204	0.000878755	IL6/TNF	2
BP	GO:0007254	JNK cascade	2/6	213/18866	0.00184708	0.00565994	0.000884678	TNF/IL1B	2
BP	GO:0043523	regulation of neuron apoptotic process	2/6	214/18866	0.00186424	0.00568331	0.00088833	TNF/IL10	2
BP	GO:0050870	positive regulation of T cell activation	2/6	214/18866	0.00186424	0.00568331	0.00088833	IL6/IL1B	2
BP	GO:0043281	regulation of cysteine-type endopeptidase activity involved in apoptotic process	2/6	215/18866	0.00188148	0.00572122	0.000894257	TNF/MMP9	2
BP	GO:0002064	epithelial cell development	2/6	221/18866	0.00198651	0.00602525	0.000941778	TNF/IL1B	2
BP	GO:0097529	myeloid leukocyte migration	2/6	222/18866	0.00200429	0.00606373	0.000947793	IL6/IL1B	2
BP	GO:0045732	positive regulation of protein catabolic process	2/6	225/18866	0.00205807	0.00621068	0.000970762	TNF/IL1B	2
BP	GO:0016064	immunoglobulin mediated immune response	2/6	227/18866	0.00209431	0.00630408	0.00098536	TNF/IL10	2
BP	GO:0048762	mesenchymal cell differentiation	2/6	229/18866	0.00213085	0.00638184	0.000997515	IL6/IL1B	2
BP	GO:0050807	regulation of synapse organization	2/6	229/18866	0.00213085	0.00638184	0.000997515	TNF/IL10	2
BP	GO:0019724	B cell mediated immunity	2/6	230/18866	0.00214924	0.00640473	0.00100109	TNF/IL10	2
BP	GO:0097191	extrinsic apoptotic signaling pathway	2/6	230/18866	0.00214924	0.00640473	0.00100109	TNF/IL1B	2
BP	GO:0001649	osteoblast differentiation	2/6	231/18866	0.0021677	0.00644364	0.00100717	IL6/TNF	2
BP	GO:0045444	fat cell differentiation	2/6	235/18866	0.00224231	0.00663235	0.00103667	IL6/TNF	2
BP	GO:1904018	positive regulation of vasculature development	2/6	235/18866	0.00224231	0.00663235	0.00103667	IL1B/IL10	2
BP	GO:0032872	regulation of stress-activated MAPK cascade	2/6	237/18866	0.00228008	0.00672735	0.00105152	TNF/IL1B	2
BP	GO:2000116	regulation of cysteine-type endopeptidase activity	2/6	239/18866	0.00231814	0.00682278	0.00106644	TNF/MMP9	2
BP	GO:0050803	regulation of synapse structure or activity	2/6	240/18866	0.00233729	0.00684534	0.00106996	TNF/IL10	2
BP	GO:0070302	regulation of stress-activated protein kinase signaling cascade	2/6	240/18866	0.00233729	0.00684534	0.00106996	TNF/IL1B	2
BP	GO:0051402	neuron apoptotic process	2/6	245/18866	0.00243417	0.0071116	0.00111158	TNF/IL10	2
BP	GO:0043122	regulation of I-kappaB kinase/NF-kappaB signaling	2/6	252/18866	0.00257299	0.00749878	0.0011721	TNF/IL1B	2
BP	GO:0030217	T cell differentiation	2/6	253/18866	0.00259312	0.00753902	0.00117839	IL6/IL1B	2
BP	GO:0010951	negative regulation of endopeptidase activity	2/6	258/18866	0.00269492	0.00777807	0.00121575	TNF/MMP9	2
BP	GO:0051607	defense response to virus	2/6	258/18866	0.00269492	0.00777807	0.00121575	IL6/IL1B	2
BP	GO:1901617	organic hydroxy compound biosynthetic process	2/6	258/18866	0.00269492	0.00777807	0.00121575	TNF/IL1B	2
BP	GO:0050730	regulation of peptidyl-tyrosine phosphorylation	2/6	263/18866	0.0027986	0.00805781	0.00125948	IL6/TNF	2
BP	GO:0043406	positive regulation of MAP kinase activity	2/6	264/18866	0.00281956	0.0080986	0.00126585	TNF/IL1B	2
BP	GO:0010466	negative regulation of peptidase activity	2/6	272/18866	0.00298997	0.00856741	0.00133913	TNF/MMP9	2
BP	GO:0043491	protein kinase B signaling	2/6	278/18866	0.00312092	0.00884679	0.0013828	TNF/IL1B	2
BP	GO:0032308	positive regulation of prostaglandin secretion	1/6	10/18866	0.00317653	0.00884679	0.0013828	IL1B	1
BP	GO:0032661	regulation of interleukin-18 production	1/6	10/18866	0.00317653	0.00884679	0.0013828	IL10	1
BP	GO:0033083	regulation of immature T cell proliferation	1/6	10/18866	0.00317653	0.00884679	0.0013828	IL1B	1
BP	GO:0045348	positive regulation of MHC class II biosynthetic process	1/6	10/18866	0.00317653	0.00884679	0.0013828	IL10	1
BP	GO:0060346	bone trabecula formation	1/6	10/18866	0.00317653	0.00884679	0.0013828	MMP2	1
BP	GO:0070091	glucagon secretion	1/6	10/18866	0.00317653	0.00884679	0.0013828	IL6	1
BP	GO:0070092	regulation of glucagon secretion	1/6	10/18866	0.00317653	0.00884679	0.0013828	IL6	1
BP	GO:0071649	regulation of chemokine (C-C motif) ligand 5 production	1/6	10/18866	0.00317653	0.00884679	0.0013828	IL10	1
BP	GO:0097050	type B pancreatic cell apoptotic process	1/6	10/18866	0.00317653	0.00884679	0.0013828	IL6	1
BP	GO:1900222	negative regulation of amyloid-beta clearance	1/6	10/18866	0.00317653	0.00884679	0.0013828	TNF	1
BP	GO:2000659	regulation of interleukin-1-mediated signaling pathway	1/6	10/18866	0.00317653	0.00884679	0.0013828	IL6	1
BP	GO:0032868	response to insulin	2/6	283/18866	0.0032321	0.00898056	0.00140371	IL1B/IL10	2
BP	GO:0007249	I-kappaB kinase/NF-kappaB signaling	2/6	286/18866	0.0032997	0.00912585	0.00142642	TNF/IL1B	2
BP	GO:0051403	stress-activated MAPK cascade	2/6	286/18866	0.0032997	0.00912585	0.00142642	TNF/IL1B	2
BP	GO:0060485	mesenchyme development	2/6	290/18866	0.00339088	0.00931319	0.0014557	IL6/IL1B	2
BP	GO:0097193	intrinsic apoptotic signaling pathway	2/6	290/18866	0.00339088	0.00931319	0.0014557	TNF/MMP9	2
BP	GO:1902105	regulation of leukocyte differentiation	2/6	290/18866	0.00339088	0.00931319	0.0014557	TNF/IL1B	2
BP	GO:0032306	regulation of prostaglandin secretion	1/6	11/18866	0.00349372	0.00937955	0.00146607	IL1B	1
BP	GO:0033079	immature T cell proliferation	1/6	11/18866	0.00349372	0.00937955	0.00146607	IL1B	1
BP	GO:0034115	negative regulation of heterotypic cell-cell adhesion	1/6	11/18866	0.00349372	0.00937955	0.00146607	IL10	1
BP	GO:0051024	positive regulation of immunoglobulin secretion	1/6	11/18866	0.00349372	0.00937955	0.00146607	IL6	1
BP	GO:0070587	regulation of cell-cell adhesion involved in gastrulation	1/6	11/18866	0.00349372	0.00937955	0.00146607	IL10	1
BP	GO:0071609	chemokine (C-C motif) ligand 5 production	1/6	11/18866	0.00349372	0.00937955	0.00146607	IL10	1
BP	GO:0071803	positive regulation of podosome assembly	1/6	11/18866	0.00349372	0.00937955	0.00146607	TNF	1
BP	GO:1901033	positive regulation of response to reactive oxygen species	1/6	11/18866	0.00349372	0.00937955	0.00146607	TNF	1
BP	GO:1903800	positive regulation of production of miRNAs involved in gene silencing by miRNA	1/6	11/18866	0.00349372	0.00937955	0.00146607	IL6	1
BP	GO:2000551	regulation of T-helper 2 cell cytokine production	1/6	11/18866	0.00349372	0.00937955	0.00146607	IL6	1
BP	GO:0031098	stress-activated protein kinase signaling cascade	2/6	300/18866	0.00362402	0.00970749	0.00151733	TNF/IL1B	2
BP	GO:0010632	regulation of epithelial cell migration	2/6	301/18866	0.00364774	0.00974913	0.00152384	TNF/MMP9	2
BP	GO:0070372	regulation of ERK1 and ERK2 cascade	2/6	306/18866	0.00376746	0.00983227	0.00153684	TNF/IL1B	2
BP	GO:0000185	activation of MAPKKK activity	1/6	12/18866	0.00381083	0.00983227	0.00153684	TNF	1
BP	GO:0002863	positive regulation of inflammatory response to antigenic stimulus	1/6	12/18866	0.00381083	0.00983227	0.00153684	TNF	1
BP	GO:0002923	regulation of humoral immune response mediated by circulating immunoglobulin	1/6	12/18866	0.00381083	0.00983227	0.00153684	TNF	1
BP	GO:0031392	regulation of prostaglandin biosynthetic process	1/6	12/18866	0.00381083	0.00983227	0.00153684	IL1B	1
BP	GO:0032494	response to peptidoglycan	1/6	12/18866	0.00381083	0.00983227	0.00153684	IL6	1
BP	GO:0032621	interleukin-18 production	1/6	12/18866	0.00381083	0.00983227	0.00153684	IL10	1
BP	GO:0051549	positive regulation of keratinocyte migration	1/6	12/18866	0.00381083	0.00983227	0.00153684	MMP9	1
BP	GO:0051798	positive regulation of hair follicle development	1/6	12/18866	0.00381083	0.00983227	0.00153684	TNF	1
BP	GO:0060670	branching involved in labyrinthine layer morphogenesis	1/6	12/18866	0.00381083	0.00983227	0.00153684	IL10	1
BP	GO:0070586	cell-cell adhesion involved in gastrulation	1/6	12/18866	0.00381083	0.00983227	0.00153684	IL10	1
BP	GO:0071639	positive regulation of monocyte chemotactic protein-1 production	1/6	12/18866	0.00381083	0.00983227	0.00153684	IL1B	1
BP	GO:0072540	T-helper 17 cell lineage commitment	1/6	12/18866	0.00381083	0.00983227	0.00153684	IL6	1
BP	GO:0090154	positive regulation of sphingolipid biosynthetic process	1/6	12/18866	0.00381083	0.00983227	0.00153684	TNF	1
BP	GO:1902510	regulation of apoptotic DNA fragmentation	1/6	12/18866	0.00381083	0.00983227	0.00153684	IL6	1
BP	GO:2000304	positive regulation of ceramide biosynthetic process	1/6	12/18866	0.00381083	0.00983227	0.00153684	TNF	1
BP	GO:0018105	peptidyl-serine phosphorylation	2/6	310/18866	0.00386456	0.00994937	0.00155514	IL6/TNF	2
BP	GO:0010623	programmed cell death involved in cell development	1/6	13/18866	0.00412785	0.0104025	0.00162597	IL1B	1
BP	GO:0016264	gap junction assembly	1/6	13/18866	0.00412785	0.0104025	0.00162597	IL1B	1
BP	GO:0031053	primary miRNA processing	1/6	13/18866	0.00412785	0.0104025	0.00162597	IL6	1
BP	GO:0032725	positive regulation of granulocyte macrophage colony-stimulating factor production	1/6	13/18866	0.00412785	0.0104025	0.00162597	IL1B	1
BP	GO:0033089	positive regulation of T cell differentiation in thymus	1/6	13/18866	0.00412785	0.0104025	0.00162597	IL1B	1
BP	GO:0033127	regulation of histone phosphorylation	1/6	13/18866	0.00412785	0.0104025	0.00162597	IL1B	1
BP	GO:0042635	positive regulation of hair cycle	1/6	13/18866	0.00412785	0.0104025	0.00162597	TNF	1
BP	GO:0061043	regulation of vascular wound healing	1/6	13/18866	0.00412785	0.0104025	0.00162597	TNF	1
BP	GO:0061430	bone trabecula morphogenesis	1/6	13/18866	0.00412785	0.0104025	0.00162597	MMP2	1
BP	GO:2000121	regulation of removal of superoxide radicals	1/6	13/18866	0.00412785	0.0104025	0.00162597	TNF	1
BP	GO:1901214	regulation of neuron death	2/6	321/18866	0.00413766	0.0104053	0.0016264	TNF/IL10	2
BP	GO:0070371	ERK1 and ERK2 cascade	2/6	325/18866	0.00423917	0.0106381	0.00166279	TNF/IL1B	2
BP	GO:0042113	B cell activation	2/6	328/18866	0.00431608	0.0108083	0.0016894	IL6/IL10	2
BP	GO:0032147	activation of protein kinase activity	2/6	331/18866	0.00439363	0.0109039	0.00170433	TNF/IL1B	2
BP	GO:0008202	steroid metabolic process	2/6	332/18866	0.00441963	0.0109039	0.00170433	TNF/IL1B	2
BP	GO:0014854	response to inactivity	1/6	14/18866	0.00444479	0.0109039	0.00170433	IL10	1
BP	GO:0030213	hyaluronan biosynthetic process	1/6	14/18866	0.00444479	0.0109039	0.00170433	IL1B	1
BP	GO:0032310	prostaglandin secretion	1/6	14/18866	0.00444479	0.0109039	0.00170433	IL1B	1
BP	GO:0051547	regulation of keratinocyte migration	1/6	14/18866	0.00444479	0.0109039	0.00170433	MMP9	1
BP	GO:0070486	leukocyte aggregation	1/6	14/18866	0.00444479	0.0109039	0.00170433	IL1B	1
BP	GO:1903624	regulation of DNA catabolic process	1/6	14/18866	0.00444479	0.0109039	0.00170433	IL6	1
BP	GO:2001279	regulation of unsaturated fatty acid biosynthetic process	1/6	14/18866	0.00444479	0.0109039	0.00170433	IL1B	1
BP	GO:0018209	peptidyl-serine modification	2/6	333/18866	0.0044457	0.0109039	0.00170433	IL6/TNF	2
BP	GO:1903829	positive regulation of cellular protein localization	2/6	338/18866	0.00457715	0.0112032	0.00175112	TNF/IL1B	2
BP	GO:0045930	negative regulation of mitotic cell cycle	2/6	341/18866	0.0046569	0.011375	0.00177798	TNF/IL10	2
BP	GO:0043405	regulation of MAP kinase activity	2/6	342/18866	0.00468362	0.0113807	0.00177886	TNF/IL1B	2
BP	GO:0016042	lipid catabolic process	2/6	343/18866	0.00471042	0.0113807	0.00177886	TNF/IL1B	2
BP	GO:0032645	regulation of granulocyte macrophage colony-stimulating factor production	1/6	15/18866	0.00476164	0.0113807	0.00177886	IL1B	1
BP	GO:0035745	T-helper 2 cell cytokine production	1/6	15/18866	0.00476164	0.0113807	0.00177886	IL6	1
BP	GO:0045346	regulation of MHC class II biosynthetic process	1/6	15/18866	0.00476164	0.0113807	0.00177886	IL10	1
BP	GO:0045779	negative regulation of bone resorption	1/6	15/18866	0.00476164	0.0113807	0.00177886	IL6	1
BP	GO:0071801	regulation of podosome assembly	1/6	15/18866	0.00476164	0.0113807	0.00177886	TNF	1
BP	GO:0072567	chemokine (C-X-C motif) ligand 2 production	1/6	15/18866	0.00476164	0.0113807	0.00177886	TNF	1
BP	GO:1900119	positive regulation of execution phase of apoptosis	1/6	15/18866	0.00476164	0.0113807	0.00177886	IL6	1
BP	GO:2000341	regulation of chemokine (C-X-C motif) ligand 2 production	1/6	15/18866	0.00476164	0.0113807	0.00177886	TNF	1
BP	GO:0071902	positive regulation of protein serine/threonine kinase activity	2/6	345/18866	0.00476424	0.0113807	0.00177886	TNF/IL1B	2
BP	GO:0001780	neutrophil homeostasis	1/6	16/18866	0.00507841	0.0118929	0.00185892	IL6	1
BP	GO:0002295	T-helper cell lineage commitment	1/6	16/18866	0.00507841	0.0118929	0.00185892	IL6	1
BP	GO:0002830	positive regulation of type 2 immune response	1/6	16/18866	0.00507841	0.0118929	0.00185892	IL6	1
BP	GO:0032604	granulocyte macrophage colony-stimulating factor production	1/6	16/18866	0.00507841	0.0118929	0.00185892	IL1B	1
BP	GO:0042994	cytoplasmic sequestering of transcription factor	1/6	16/18866	0.00507841	0.0118929	0.00185892	IL10	1
BP	GO:0045342	MHC class II biosynthetic process	1/6	16/18866	0.00507841	0.0118929	0.00185892	IL10	1
BP	GO:0046325	negative regulation of glucose import	1/6	16/18866	0.00507841	0.0118929	0.00185892	TNF	1
BP	GO:0070886	positive regulation of calcineurin-NFAT signaling cascade	1/6	16/18866	0.00507841	0.0118929	0.00185892	TNF	1
BP	GO:0106058	positive regulation of calcineurin-mediated signaling	1/6	16/18866	0.00507841	0.0118929	0.00185892	TNF	1
BP	GO:1900121	negative regulation of receptor binding	1/6	16/18866	0.00507841	0.0118929	0.00185892	IL10	1
BP	GO:0051251	positive regulation of lymphocyte activation	2/6	357/18866	0.00509321	0.0119041	0.00186068	IL6/IL1B	2
BP	GO:0001818	negative regulation of cytokine production	2/6	360/18866	0.00517708	0.0120529	0.00188393	TNF/IL10	2
BP	GO:0070997	neuron death	2/6	360/18866	0.00517708	0.0120529	0.00188393	TNF/IL10	2
BP	GO:0010631	epithelial cell migration	2/6	365/18866	0.0053183	0.0121766	0.00190327	TNF/MMP9	2
BP	GO:0051052	regulation of DNA metabolic process	2/6	365/18866	0.0053183	0.0121766	0.00190327	IL6/IL10	2
BP	GO:0051098	regulation of binding	2/6	367/18866	0.00537529	0.0121766	0.00190327	MMP9/IL10	2
BP	GO:0010715	regulation of extracellular matrix disassembly	1/6	17/18866	0.0053951	0.0121766	0.00190327	IL6	1
BP	GO:0015732	prostaglandin transport	1/6	17/18866	0.0053951	0.0121766	0.00190327	IL1B	1
BP	GO:0030889	negative regulation of B cell proliferation	1/6	17/18866	0.0053951	0.0121766	0.00190327	IL10	1
BP	GO:0030949	positive regulation of vascular endothelial growth factor receptor signaling pathway	1/6	17/18866	0.0053951	0.0121766	0.00190327	IL1B	1
BP	GO:0032305	positive regulation of icosanoid secretion	1/6	17/18866	0.0053951	0.0121766	0.00190327	IL1B	1
BP	GO:0032682	negative regulation of chemokine production	1/6	17/18866	0.0053951	0.0121766	0.00190327	IL10	1
BP	GO:0032695	negative regulation of interleukin-12 production	1/6	17/18866	0.0053951	0.0121766	0.00190327	IL10	1
BP	GO:0032966	negative regulation of collagen biosynthetic process	1/6	17/18866	0.0053951	0.0121766	0.00190327	IL6	1
BP	GO:0035729	cellular response to hepatocyte growth factor stimulus	1/6	17/18866	0.0053951	0.0121766	0.00190327	IL10	1
BP	GO:0046851	negative regulation of bone remodeling	1/6	17/18866	0.0053951	0.0121766	0.00190327	IL6	1
BP	GO:0090185	negative regulation of kidney development	1/6	17/18866	0.0053951	0.0121766	0.00190327	MMP9	1
BP	GO:1905331	negative regulation of morphogenesis of an epithelium	1/6	17/18866	0.0053951	0.0121766	0.00190327	TNF	1
BP	GO:2001267	regulation of cysteine-type endopeptidase activity involved in apoptotic signaling pathway	1/6	17/18866	0.0053951	0.0121766	0.00190327	MMP9	1
BP	GO:0090132	epithelium migration	2/6	368/18866	0.00540389	0.0121766	0.00190327	TNF/MMP9	2
BP	GO:0045862	positive regulation of proteolysis	2/6	370/18866	0.00546131	0.0122828	0.00191987	TNF/IL1B	2
BP	GO:0018108	peptidyl-tyrosine phosphorylation	2/6	374/18866	0.00557702	0.0124959	0.00195317	IL6/TNF	2
BP	GO:0090130	tissue migration	2/6	374/18866	0.00557702	0.0124959	0.00195317	TNF/MMP9	2
BP	GO:0018212	peptidyl-tyrosine modification	2/6	377/18866	0.00566454	0.0126081	0.0019707	IL6/TNF	2
BP	GO:0010713	negative regulation of collagen metabolic process	1/6	18/18866	0.0057117	0.0126081	0.0019707	IL6	1
BP	GO:0032740	positive regulation of interleukin-17 production	1/6	18/18866	0.0057117	0.0126081	0.0019707	IL6	1
BP	GO:0070230	positive regulation of lymphocyte apoptotic process	1/6	18/18866	0.0057117	0.0126081	0.0019707	IL10	1
BP	GO:0071605	monocyte chemotactic protein-1 production	1/6	18/18866	0.0057117	0.0126081	0.0019707	IL1B	1
BP	GO:0071637	regulation of monocyte chemotactic protein-1 production	1/6	18/18866	0.0057117	0.0126081	0.0019707	IL1B	1
BP	GO:1900221	regulation of amyloid-beta clearance	1/6	18/18866	0.0057117	0.0126081	0.0019707	TNF	1
BP	GO:2000303	regulation of ceramide biosynthetic process	1/6	18/18866	0.0057117	0.0126081	0.0019707	TNF	1
BP	GO:0006909	phagocytosis	2/6	382/18866	0.00581185	0.0128054	0.00200155	TNF/IL1B	2
BP	GO:0006066	alcohol metabolic process	2/6	385/18866	0.00590109	0.0129781	0.00202854	TNF/IL1B	2
BP	GO:0002862	negative regulation of inflammatory response to antigenic stimulus	1/6	19/18866	0.00602822	0.0130411	0.00203839	IL10	1
BP	GO:0035728	response to hepatocyte growth factor	1/6	19/18866	0.00602822	0.0130411	0.00203839	IL10	1
BP	GO:0043373	CD4-positive, alpha-beta T cell lineage commitment	1/6	19/18866	0.00602822	0.0130411	0.00203839	IL6	1
BP	GO:0051546	keratinocyte migration	1/6	19/18866	0.00602822	0.0130411	0.00203839	MMP9	1
BP	GO:0071800	podosome assembly	1/6	19/18866	0.00602822	0.0130411	0.00203839	TNF	1
BP	GO:0090153	regulation of sphingolipid biosynthetic process	1/6	19/18866	0.00602822	0.0130411	0.00203839	TNF	1
BP	GO:1905038	regulation of membrane lipid metabolic process	1/6	19/18866	0.00602822	0.0130411	0.00203839	TNF	1
BP	GO:2000010	positive regulation of protein localization to cell surface	1/6	19/18866	0.00602822	0.0130411	0.00203839	TNF	1
BP	GO:2000696	regulation of epithelial cell differentiation involved in kidney development	1/6	19/18866	0.00602822	0.0130411	0.00203839	MMP9	1
BP	GO:0050678	regulation of epithelial cell proliferation	2/6	395/18866	0.00620318	0.0133953	0.00209375	TNF/IL10	2
BP	GO:0045787	positive regulation of cell cycle	2/6	396/18866	0.00623378	0.0134093	0.00209594	IL1B/IL10	2
BP	GO:0042493	response to drug	2/6	397/18866	0.00626445	0.0134093	0.00209594	IL1B/IL10	2
BP	GO:0002827	positive regulation of T-helper 1 type immune response	1/6	20/18866	0.00634465	0.0134093	0.00209594	IL1B	1
BP	GO:0002902	regulation of B cell apoptotic process	1/6	20/18866	0.00634465	0.0134093	0.00209594	IL10	1
BP	GO:0007252	I-kappaB phosphorylation	1/6	20/18866	0.00634465	0.0134093	0.00209594	TNF	1
BP	GO:0032303	regulation of icosanoid secretion	1/6	20/18866	0.00634465	0.0134093	0.00209594	IL1B	1
BP	GO:0045019	negative regulation of nitric oxide biosynthetic process	1/6	20/18866	0.00634465	0.0134093	0.00209594	IL10	1
BP	GO:0060353	regulation of cell adhesion molecule production	1/6	20/18866	0.00634465	0.0134093	0.00209594	IL1B	1
BP	GO:1900409	positive regulation of cellular response to oxidative stress	1/6	20/18866	0.00634465	0.0134093	0.00209594	TNF	1
BP	GO:1902004	positive regulation of amyloid-beta formation	1/6	20/18866	0.00634465	0.0134093	0.00209594	TNF	1
BP	GO:1904406	negative regulation of nitric oxide metabolic process	1/6	20/18866	0.00634465	0.0134093	0.00209594	IL10	1
BP	GO:2000193	positive regulation of fatty acid transport	1/6	20/18866	0.00634465	0.0134093	0.00209594	IL1B	1
BP	GO:0002363	alpha-beta T cell lineage commitment	1/6	21/18866	0.006661	0.0138326	0.00216211	IL6	1
BP	GO:0046827	positive regulation of protein export from nucleus	1/6	21/18866	0.006661	0.0138326	0.00216211	IL1B	1
BP	GO:0051797	regulation of hair follicle development	1/6	21/18866	0.006661	0.0138326	0.00216211	TNF	1
BP	GO:0060713	labyrinthine layer morphogenesis	1/6	21/18866	0.006661	0.0138326	0.00216211	IL10	1
BP	GO:0061042	vascular wound healing	1/6	21/18866	0.006661	0.0138326	0.00216211	TNF	1
BP	GO:0072574	hepatocyte proliferation	1/6	21/18866	0.006661	0.0138326	0.00216211	IL6	1
BP	GO:0072575	epithelial cell proliferation involved in liver morphogenesis	1/6	21/18866	0.006661	0.0138326	0.00216211	IL6	1
BP	GO:1903055	positive regulation of extracellular matrix organization	1/6	21/18866	0.006661	0.0138326	0.00216211	IL6	1
BP	GO:1903204	negative regulation of oxidative stress-induced neuron death	1/6	21/18866	0.006661	0.0138326	0.00216211	IL10	1
BP	GO:1903978	regulation of microglial cell activation	1/6	21/18866	0.006661	0.0138326	0.00216211	IL6	1
BP	GO:0002313	mature B cell differentiation involved in immune response	1/6	22/18866	0.00697727	0.0142902	0.00223363	IL6	1
BP	GO:0006925	inflammatory cell apoptotic process	1/6	22/18866	0.00697727	0.0142902	0.00223363	IL6	1
BP	GO:0034104	negative regulation of tissue remodeling	1/6	22/18866	0.00697727	0.0142902	0.00223363	IL6	1
BP	GO:0043369	CD4-positive or CD8-positive, alpha-beta T cell lineage commitment	1/6	22/18866	0.00697727	0.0142902	0.00223363	IL6	1
BP	GO:0051000	positive regulation of nitric-oxide synthase activity	1/6	22/18866	0.00697727	0.0142902	0.00223363	TNF	1
BP	GO:0060352	cell adhesion molecule production	1/6	22/18866	0.00697727	0.0142902	0.00223363	IL1B	1
BP	GO:0072576	liver morphogenesis	1/6	22/18866	0.00697727	0.0142902	0.00223363	IL6	1
BP	GO:1902884	positive regulation of response to oxidative stress	1/6	22/18866	0.00697727	0.0142902	0.00223363	TNF	1
BP	GO:0045723	positive regulation of fatty acid biosynthetic process	1/6	23/18866	0.00729345	0.0147854	0.00231103	IL1B	1
BP	GO:0051220	cytoplasmic sequestering of protein	1/6	23/18866	0.00729345	0.0147854	0.00231103	IL10	1
BP	GO:0060445	branching involved in salivary gland morphogenesis	1/6	23/18866	0.00729345	0.0147854	0.00231103	TNF	1
BP	GO:1901032	negative regulation of response to reactive oxygen species	1/6	23/18866	0.00729345	0.0147854	0.00231103	IL10	1
BP	GO:1903206	negative regulation of hydrogen peroxide-induced cell death	1/6	23/18866	0.00729345	0.0147854	0.00231103	IL10	1
BP	GO:2000810	regulation of bicellular tight junction assembly	1/6	23/18866	0.00729345	0.0147854	0.00231103	TNF	1
BP	GO:0019216	regulation of lipid metabolic process	2/6	431/18866	0.00734914	0.0148478	0.00232078	TNF/IL1B	2
BP	GO:0030099	myeloid cell differentiation	2/6	431/18866	0.00734914	0.0148478	0.00232078	TNF/MMP9	2
BP	GO:0032102	negative regulation of response to external stimulus	2/6	433/18866	0.00741547	0.0149312	0.00233382	TNF/IL10	2
BP	GO:0050808	synapse organization	2/6	433/18866	0.00741547	0.0149312	0.00233382	TNF/IL10	2
BP	GO:0034329	cell junction assembly	2/6	434/18866	0.00744874	0.0149476	0.00233639	TNF/IL1B	2
BP	GO:0052548	regulation of endopeptidase activity	2/6	434/18866	0.00744874	0.0149476	0.00233639	TNF/MMP9	2
BP	GO:1902993	positive regulation of amyloid precursor protein catabolic process	1/6	24/18866	0.00760955	0.0152191	0.00237882	TNF	1
BP	GO:2000637	positive regulation of gene silencing by miRNA	1/6	24/18866	0.00760955	0.0152191	0.00237882	IL6	1
BP	GO:0043434	response to peptide hormone	2/6	447/18866	0.00788754	0.0156931	0.00245292	IL1B/IL10	2
BP	GO:0032647	regulation of interferon-alpha production	1/6	25/18866	0.00792556	0.0156931	0.00245292	IL10	1
BP	GO:0045662	negative regulation of myoblast differentiation	1/6	25/18866	0.00792556	0.0156931	0.00245292	TNF	1
BP	GO:0060148	positive regulation of posttranscriptional gene silencing	1/6	25/18866	0.00792556	0.0156931	0.00245292	IL6	1
BP	GO:0060669	embryonic placenta morphogenesis	1/6	25/18866	0.00792556	0.0156931	0.00245292	IL10	1
BP	GO:0071677	positive regulation of mononuclear cell migration	1/6	25/18866	0.00792556	0.0156931	0.00245292	TNF	1
BP	GO:0006417	regulation of translation	2/6	450/18866	0.00799047	0.0157954	0.00246891	IL6/TNF	2
BP	GO:0048568	embryonic organ development	2/6	451/18866	0.00802491	0.0158372	0.00247544	TNF/IL10	2
BP	GO:0050804	modulation of chemical synaptic transmission	2/6	454/18866	0.00812867	0.0160155	0.0025033	TNF/IL1B	2
BP	GO:0099177	regulation of trans-synaptic signaling	2/6	455/18866	0.00816339	0.0160259	0.00250493	TNF/IL1B	2
BP	GO:0062012	regulation of small molecule metabolic process	2/6	456/18866	0.00819818	0.0160259	0.00250493	TNF/IL1B	2
BP	GO:0001783	B cell apoptotic process	1/6	26/18866	0.0082415	0.0160259	0.00250493	IL10	1
BP	GO:0006309	apoptotic DNA fragmentation	1/6	26/18866	0.0082415	0.0160259	0.00250493	IL6	1
BP	GO:0019430	removal of superoxide radicals	1/6	26/18866	0.0082415	0.0160259	0.00250493	TNF	1
BP	GO:0032743	positive regulation of interleukin-2 production	1/6	26/18866	0.0082415	0.0160259	0.00250493	IL1B	1
BP	GO:0042832	defense response to protozoan	1/6	26/18866	0.0082415	0.0160259	0.00250493	IL10	1
BP	GO:0060343	trabecula formation	1/6	26/18866	0.0082415	0.0160259	0.00250493	MMP2	1
BP	GO:0002683	negative regulation of immune system process	2/6	463/18866	0.00844365	0.0163467	0.00255508	TNF/IL10	2
BP	GO:0052547	regulation of peptidase activity	2/6	466/18866	0.00854988	0.0163467	0.00255508	TNF/MMP9	2
BP	GO:0001562	response to protozoan	1/6	27/18866	0.00855734	0.0163467	0.00255508	IL10	1
BP	GO:0002825	regulation of T-helper 1 type immune response	1/6	27/18866	0.00855734	0.0163467	0.00255508	IL1B	1
BP	GO:0009651	response to salt stress	1/6	27/18866	0.00855734	0.0163467	0.00255508	TNF	1
BP	GO:0032607	interferon-alpha production	1/6	27/18866	0.00855734	0.0163467	0.00255508	IL10	1
BP	GO:0033081	regulation of T cell differentiation in thymus	1/6	27/18866	0.00855734	0.0163467	0.00255508	IL1B	1
BP	GO:0045672	positive regulation of osteoclast differentiation	1/6	27/18866	0.00855734	0.0163467	0.00255508	TNF	1
BP	GO:0050996	positive regulation of lipid catabolic process	1/6	27/18866	0.00855734	0.0163467	0.00255508	IL1B	1
BP	GO:0072539	T-helper 17 cell differentiation	1/6	27/18866	0.00855734	0.0163467	0.00255508	IL6	1
BP	GO:1903203	regulation of oxidative stress-induced neuron death	1/6	27/18866	0.00855734	0.0163467	0.00255508	IL10	1
BP	GO:0051346	negative regulation of hydrolase activity	2/6	473/18866	0.00880015	0.0167353	0.00261582	TNF/MMP9	2
BP	GO:0002335	mature B cell differentiation	1/6	28/18866	0.0088731	0.0167353	0.00261582	IL6	1
BP	GO:0002360	T cell lineage commitment	1/6	28/18866	0.0088731	0.0167353	0.00261582	IL6	1
BP	GO:0031645	negative regulation of nervous system process	1/6	28/18866	0.0088731	0.0167353	0.00261582	IL10	1
BP	GO:0071450	cellular response to oxygen radical	1/6	28/18866	0.0088731	0.0167353	0.00261582	TNF	1
BP	GO:0071451	cellular response to superoxide	1/6	28/18866	0.0088731	0.0167353	0.00261582	TNF	1
BP	GO:0090200	positive regulation of release of cytochrome c from mitochondria	1/6	28/18866	0.0088731	0.0167353	0.00261582	MMP9	1
BP	GO:2000191	regulation of fatty acid transport	1/6	28/18866	0.0088731	0.0167353	0.00261582	IL1B	1
BP	GO:0001667	ameboidal-type cell migration	2/6	481/18866	0.00909027	0.0171179	0.00267561	TNF/MMP9	2
BP	GO:0001773	myeloid dendritic cell activation	1/6	29/18866	0.00918878	0.0171409	0.00267921	IL10	1
BP	GO:0042634	regulation of hair cycle	1/6	29/18866	0.00918878	0.0171409	0.00267921	TNF	1
BP	GO:0043032	positive regulation of macrophage activation	1/6	29/18866	0.00918878	0.0171409	0.00267921	IL10	1
BP	GO:0050901	leukocyte tethering or rolling	1/6	29/18866	0.00918878	0.0171409	0.00267921	TNF	1
BP	GO:0060441	epithelial tube branching involved in lung morphogenesis	1/6	29/18866	0.00918878	0.0171409	0.00267921	TNF	1
BP	GO:2000108	positive regulation of leukocyte apoptotic process	1/6	29/18866	0.00918878	0.0171409	0.00267921	IL10	1
BP	GO:0000303	response to superoxide	1/6	30/18866	0.00950438	0.0175375	0.0027412	TNF	1
BP	GO:0001516	prostaglandin biosynthetic process	1/6	30/18866	0.00950438	0.0175375	0.0027412	IL1B	1
BP	GO:0035066	positive regulation of histone acetylation	1/6	30/18866	0.00950438	0.0175375	0.0027412	IL1B	1
BP	GO:0036475	neuron death in response to oxidative stress	1/6	30/18866	0.00950438	0.0175375	0.0027412	IL10	1
BP	GO:0046457	prostanoid biosynthetic process	1/6	30/18866	0.00950438	0.0175375	0.0027412	IL1B	1
BP	GO:0060055	angiogenesis involved in wound healing	1/6	30/18866	0.00950438	0.0175375	0.0027412	TNF	1
BP	GO:1903205	regulation of hydrogen peroxide-induced cell death	1/6	30/18866	0.00950438	0.0175375	0.0027412	IL10	1
BP	GO:1903706	regulation of hemopoiesis	2/6	498/18866	0.00972124	0.017898	0.00279755	TNF/IL1B	2
BP	GO:0000305	response to oxygen radical	1/6	31/18866	0.00981989	0.017898	0.00279755	TNF	1
BP	GO:0002828	regulation of type 2 immune response	1/6	31/18866	0.00981989	0.017898	0.00279755	IL6	1
BP	GO:0045948	positive regulation of translational initiation	1/6	31/18866	0.00981989	0.017898	0.00279755	TNF	1
BP	GO:0048710	regulation of astrocyte differentiation	1/6	31/18866	0.00981989	0.017898	0.00279755	IL6	1
BP	GO:0060325	face morphogenesis	1/6	31/18866	0.00981989	0.017898	0.00279755	MMP2	1
BP	GO:0072538	T-helper 17 type immune response	1/6	31/18866	0.00981989	0.017898	0.00279755	IL6	1
BP	GO:1900745	positive regulation of p38MAPK cascade	1/6	31/18866	0.00981989	0.017898	0.00279755	IL1B	1
BP	GO:0050869	negative regulation of B cell activation	1/6	32/18866	0.0101353	0.0184447	0.00288301	IL10	1
BP	GO:0033028	myeloid cell apoptotic process	1/6	33/18866	0.0104507	0.0189032	0.00295466	IL6	1
BP	GO:0046627	negative regulation of insulin receptor signaling pathway	1/6	33/18866	0.0104507	0.0189032	0.00295466	IL1B	1
BP	GO:1902003	regulation of amyloid-beta formation	1/6	33/18866	0.0104507	0.0189032	0.00295466	TNF	1
BP	GO:2000758	positive regulation of peptidyl-lysine acetylation	1/6	33/18866	0.0104507	0.0189032	0.00295466	IL1B	1
BP	GO:0000737	DNA catabolic process, endonucleolytic	1/6	34/18866	0.0107659	0.0192687	0.0030118	IL6	1
BP	GO:0033198	response to ATP	1/6	34/18866	0.0107659	0.0192687	0.0030118	IL1B	1
BP	GO:0035633	maintenance of blood-brain barrier	1/6	34/18866	0.0107659	0.0192687	0.0030118	IL6	1
BP	GO:0036474	cell death in response to hydrogen peroxide	1/6	34/18866	0.0107659	0.0192687	0.0030118	IL10	1
BP	GO:0048566	embryonic digestive tract development	1/6	34/18866	0.0107659	0.0192687	0.0030118	TNF	1
BP	GO:0070050	neuron cellular homeostasis	1/6	34/18866	0.0107659	0.0192687	0.0030118	IL6	1
BP	GO:0070102	interleukin-6-mediated signaling pathway	1/6	34/18866	0.0107659	0.0192687	0.0030118	IL6	1
BP	GO:0007435	salivary gland morphogenesis	1/6	35/18866	0.0110811	0.0196558	0.0030723	TNF	1
BP	GO:0030262	apoptotic nuclear changes	1/6	35/18866	0.0110811	0.0196558	0.0030723	IL6	1
BP	GO:0030947	regulation of vascular endothelial growth factor receptor signaling pathway	1/6	35/18866	0.0110811	0.0196558	0.0030723	IL1B	1
BP	GO:0070884	regulation of calcineurin-NFAT signaling cascade	1/6	35/18866	0.0110811	0.0196558	0.0030723	TNF	1
BP	GO:0110111	negative regulation of animal organ morphogenesis	1/6	35/18866	0.0110811	0.0196558	0.0030723	TNF	1
BP	GO:1900077	negative regulation of cellular response to insulin stimulus	1/6	35/18866	0.0110811	0.0196558	0.0030723	IL1B	1
BP	GO:0043368	positive T cell selection	1/6	36/18866	0.0113962	0.0200951	0.00314096	IL6	1
BP	GO:0045742	positive regulation of epidermal growth factor receptor signaling pathway	1/6	36/18866	0.0113962	0.0200951	0.00314096	MMP9	1
BP	GO:0060323	head morphogenesis	1/6	36/18866	0.0113962	0.0200951	0.00314096	MMP2	1
BP	GO:0106056	regulation of calcineurin-mediated signaling	1/6	36/18866	0.0113962	0.0200951	0.00314096	TNF	1
BP	GO:0006921	cellular component disassembly involved in execution phase of apoptosis	1/6	37/18866	0.0117112	0.0204389	0.0031947	IL6	1
BP	GO:0030212	hyaluronan metabolic process	1/6	37/18866	0.0117112	0.0204389	0.0031947	IL1B	1
BP	GO:0032717	negative regulation of interleukin-8 production	1/6	37/18866	0.0117112	0.0204389	0.0031947	IL10	1
BP	GO:0043243	positive regulation of protein-containing complex disassembly	1/6	37/18866	0.0117112	0.0204389	0.0031947	TNF	1
BP	GO:0045191	regulation of isotype switching	1/6	37/18866	0.0117112	0.0204389	0.0031947	IL10	1
BP	GO:0090322	regulation of superoxide metabolic process	1/6	37/18866	0.0117112	0.0204389	0.0031947	TNF	1
BP	GO:0097242	amyloid-beta clearance	1/6	37/18866	0.0117112	0.0204389	0.0031947	TNF	1
BP	GO:0032689	negative regulation of interferon-gamma production	1/6	38/18866	0.0120261	0.0207756	0.00324733	IL10	1
BP	GO:0032733	positive regulation of interleukin-10 production	1/6	38/18866	0.0120261	0.0207756	0.00324733	IL6	1
BP	GO:0045923	positive regulation of fatty acid metabolic process	1/6	38/18866	0.0120261	0.0207756	0.00324733	IL1B	1
BP	GO:0051930	regulation of sensory perception of pain	1/6	38/18866	0.0120261	0.0207756	0.00324733	IL10	1
BP	GO:0071276	cellular response to cadmium ion	1/6	38/18866	0.0120261	0.0207756	0.00324733	MMP9	1
BP	GO:0071392	cellular response to estradiol stimulus	1/6	38/18866	0.0120261	0.0207756	0.00324733	IL10	1
BP	GO:1901186	positive regulation of ERBB signaling pathway	1/6	38/18866	0.0120261	0.0207756	0.00324733	MMP9	1
BP	GO:0007431	salivary gland development	1/6	39/18866	0.012341	0.0211357	0.00330362	TNF	1
BP	GO:0030866	cortical actin cytoskeleton organization	1/6	39/18866	0.012341	0.0211357	0.00330362	TNF	1
BP	GO:0032660	regulation of interleukin-17 production	1/6	39/18866	0.012341	0.0211357	0.00330362	IL6	1
BP	GO:0034205	amyloid-beta formation	1/6	39/18866	0.012341	0.0211357	0.00330362	TNF	1
BP	GO:0051931	regulation of sensory perception	1/6	39/18866	0.012341	0.0211357	0.00330362	IL10	1
BP	GO:1904706	negative regulation of vascular associated smooth muscle cell proliferation	1/6	39/18866	0.012341	0.0211357	0.00330362	IL10	1
BP	GO:0002714	positive regulation of B cell mediated immunity	1/6	40/18866	0.0126557	0.0214284	0.00334938	TNF	1
BP	GO:0002891	positive regulation of immunoglobulin mediated immune response	1/6	40/18866	0.0126557	0.0214284	0.00334938	TNF	1
BP	GO:0016572	histone phosphorylation	1/6	40/18866	0.0126557	0.0214284	0.00334938	IL1B	1
BP	GO:0032892	positive regulation of organic acid transport	1/6	40/18866	0.0126557	0.0214284	0.00334938	IL1B	1
BP	GO:0050691	regulation of defense response to virus by host	1/6	40/18866	0.0126557	0.0214284	0.00334938	IL1B	1
BP	GO:0140353	lipid export from cell	1/6	40/18866	0.0126557	0.0214284	0.00334938	IL1B	1
BP	GO:1902991	regulation of amyloid precursor protein catabolic process	1/6	40/18866	0.0126557	0.0214284	0.00334938	TNF	1
BP	GO:1903427	negative regulation of reactive oxygen species biosynthetic process	1/6	40/18866	0.0126557	0.0214284	0.00334938	IL10	1
BP	GO:0002251	organ or tissue specific immune response	1/6	41/18866	0.0129704	0.0218372	0.00341326	IL6	1
BP	GO:0046825	regulation of protein export from nucleus	1/6	41/18866	0.0129704	0.0218372	0.00341326	IL1B	1
BP	GO:1900117	regulation of execution phase of apoptosis	1/6	41/18866	0.0129704	0.0218372	0.00341326	IL6	1
BP	GO:2000008	regulation of protein localization to cell surface	1/6	41/18866	0.0129704	0.0218372	0.00341326	TNF	1
BP	GO:1904037	positive regulation of epithelial cell apoptotic process	1/6	42/18866	0.013285	0.0223353	0.00349112	IL6	1
BP	GO:0006308	DNA catabolic process	1/6	43/18866	0.0135995	0.0227358	0.00355372	IL6	1
BP	GO:0010470	regulation of gastrulation	1/6	43/18866	0.0135995	0.0227358	0.00355372	IL10	1
BP	GO:0045124	regulation of bone resorption	1/6	43/18866	0.0135995	0.0227358	0.00355372	IL6	1
BP	GO:0050850	positive regulation of calcium-mediated signaling	1/6	43/18866	0.0135995	0.0227358	0.00355372	TNF	1
BP	GO:0032620	interleukin-17 production	1/6	44/18866	0.0139139	0.0230033	0.00359554	IL6	1
BP	GO:0032965	regulation of collagen biosynthetic process	1/6	44/18866	0.0139139	0.0230033	0.00359554	IL6	1
BP	GO:0033173	calcineurin-NFAT signaling cascade	1/6	44/18866	0.0139139	0.0230033	0.00359554	TNF	1
BP	GO:0042088	T-helper 1 type immune response	1/6	44/18866	0.0139139	0.0230033	0.00359554	IL1B	1
BP	GO:0044060	regulation of endocrine process	1/6	44/18866	0.0139139	0.0230033	0.00359554	IL1B	1
BP	GO:0045684	positive regulation of epidermis development	1/6	44/18866	0.0139139	0.0230033	0.00359554	TNF	1
BP	GO:1901985	positive regulation of protein acetylation	1/6	44/18866	0.0139139	0.0230033	0.00359554	IL1B	1
BP	GO:1903053	regulation of extracellular matrix organization	1/6	44/18866	0.0139139	0.0230033	0.00359554	IL6	1
BP	GO:0002639	positive regulation of immunoglobulin production	1/6	45/18866	0.0142283	0.0233932	0.00365648	IL6	1
BP	GO:0031018	endocrine pancreas development	1/6	45/18866	0.0142283	0.0233932	0.00365648	IL6	1
BP	GO:0035094	response to nicotine	1/6	45/18866	0.0142283	0.0233932	0.00365648	TNF	1
BP	GO:0070266	necroptotic process	1/6	45/18866	0.0142283	0.0233932	0.00365648	TNF	1
BP	GO:0032309	icosanoid secretion	1/6	46/18866	0.0145425	0.0238114	0.00372184	IL1B	1
BP	GO:0032692	negative regulation of interleukin-1 production	1/6	46/18866	0.0145425	0.0238114	0.00372184	IL10	1
BP	GO:1900744	regulation of p38MAPK cascade	1/6	46/18866	0.0145425	0.0238114	0.00372184	IL1B	1
BP	GO:0030225	macrophage differentiation	1/6	47/18866	0.0148567	0.0241599	0.00377631	MMP9	1
BP	GO:0032480	negative regulation of type I interferon production	1/6	47/18866	0.0148567	0.0241599	0.00377631	IL10	1
BP	GO:0035722	interleukin-12-mediated signaling pathway	1/6	47/18866	0.0148567	0.0241599	0.00377631	IL10	1
BP	GO:0035850	epithelial cell differentiation involved in kidney development	1/6	47/18866	0.0148567	0.0241599	0.00377631	MMP9	1
BP	GO:0060986	endocrine hormone secretion	1/6	47/18866	0.0148567	0.0241599	0.00377631	IL1B	1
BP	GO:0060324	face development	1/6	48/18866	0.0151708	0.024637	0.00385089	MMP2	1
BP	GO:0006692	prostanoid metabolic process	1/6	49/18866	0.0154848	0.0247757	0.00387257	IL1B	1
BP	GO:0006693	prostaglandin metabolic process	1/6	49/18866	0.0154848	0.0247757	0.00387257	IL1B	1
BP	GO:0010171	body morphogenesis	1/6	49/18866	0.0154848	0.0247757	0.00387257	MMP2	1
BP	GO:0010712	regulation of collagen metabolic process	1/6	49/18866	0.0154848	0.0247757	0.00387257	IL6	1
BP	GO:0032663	regulation of interleukin-2 production	1/6	49/18866	0.0154848	0.0247757	0.00387257	IL1B	1
BP	GO:0045058	T cell selection	1/6	49/18866	0.0154848	0.0247757	0.00387257	IL6	1
BP	GO:0060711	labyrinthine layer development	1/6	49/18866	0.0154848	0.0247757	0.00387257	IL10	1
BP	GO:0061383	trabecula morphogenesis	1/6	49/18866	0.0154848	0.0247757	0.00387257	MMP2	1
BP	GO:0071349	cellular response to interleukin-12	1/6	49/18866	0.0154848	0.0247757	0.00387257	IL10	1
BP	GO:0090199	regulation of release of cytochrome c from mitochondria	1/6	49/18866	0.0154848	0.0247757	0.00387257	MMP9	1
BP	GO:0097720	calcineurin-mediated signaling	1/6	49/18866	0.0154848	0.0247757	0.00387257	TNF	1
BP	GO:0042987	amyloid precursor protein catabolic process	1/6	50/18866	0.0157987	0.025076	0.00391951	TNF	1
BP	GO:0046850	regulation of bone remodeling	1/6	50/18866	0.0157987	0.025076	0.00391951	IL6	1
BP	GO:0070671	response to interleukin-12	1/6	50/18866	0.0157987	0.025076	0.00391951	IL10	1
BP	GO:0071715	icosanoid transport	1/6	50/18866	0.0157987	0.025076	0.00391951	IL1B	1
BP	GO:0097300	programmed necrotic cell death	1/6	50/18866	0.0157987	0.025076	0.00391951	TNF	1
BP	GO:1901571	fatty acid derivative transport	1/6	50/18866	0.0157987	0.025076	0.00391951	IL1B	1
BP	GO:0002204	somatic recombination of immunoglobulin genes involved in immune response	1/6	51/18866	0.0161126	0.0253379	0.00396045	IL10	1
BP	GO:0002208	somatic diversification of immunoglobulins involved in immune response	1/6	51/18866	0.0161126	0.0253379	0.00396045	IL10	1
BP	GO:0035272	exocrine system development	1/6	51/18866	0.0161126	0.0253379	0.00396045	TNF	1
BP	GO:0045190	isotype switching	1/6	51/18866	0.0161126	0.0253379	0.00396045	IL10	1
BP	GO:0050435	amyloid-beta metabolic process	1/6	51/18866	0.0161126	0.0253379	0.00396045	TNF	1
BP	GO:0071354	cellular response to interleukin-6	1/6	51/18866	0.0161126	0.0253379	0.00396045	IL6	1
BP	GO:0071675	regulation of mononuclear cell migration	1/6	51/18866	0.0161126	0.0253379	0.00396045	TNF	1
BP	GO:0038066	p38MAPK cascade	1/6	52/18866	0.0164263	0.0256958	0.00401638	IL1B	1
BP	GO:0060425	lung morphogenesis	1/6	52/18866	0.0164263	0.0256958	0.00401638	TNF	1
BP	GO:2001238	positive regulation of extrinsic apoptotic signaling pathway	1/6	52/18866	0.0164263	0.0256958	0.00401638	TNF	1
BP	GO:2001258	negative regulation of cation channel activity	1/6	52/18866	0.0164263	0.0256958	0.00401638	MMP9	1
BP	GO:0032964	collagen biosynthetic process	1/6	53/18866	0.01674	0.0260837	0.00407702	IL6	1
BP	GO:0045661	regulation of myoblast differentiation	1/6	53/18866	0.01674	0.0260837	0.00407702	TNF	1
BP	GO:0045668	negative regulation of osteoblast differentiation	1/6	53/18866	0.01674	0.0260837	0.00407702	TNF	1
BP	GO:0030857	negative regulation of epithelial cell differentiation	1/6	54/18866	0.0170536	0.0265031	0.00414257	MMP9	1
BP	GO:0032623	interleukin-2 production	1/6	54/18866	0.0170536	0.0265031	0.00414257	IL1B	1
BP	GO:0032655	regulation of interleukin-12 production	1/6	55/18866	0.0173671	0.0268155	0.0041914	IL10	1
BP	GO:0032720	negative regulation of tumor necrosis factor production	1/6	55/18866	0.0173671	0.0268155	0.0041914	IL10	1
BP	GO:0035065	regulation of histone acetylation	1/6	55/18866	0.0173671	0.0268155	0.0041914	IL1B	1
BP	GO:0042304	regulation of fatty acid biosynthetic process	1/6	55/18866	0.0173671	0.0268155	0.0041914	IL1B	1
BP	GO:0070741	response to interleukin-6	1/6	55/18866	0.0173671	0.0268155	0.0041914	IL6	1
BP	GO:0016447	somatic recombination of immunoglobulin gene segments	1/6	56/18866	0.0176805	0.0271587	0.00424505	IL10	1
BP	GO:0060688	regulation of morphogenesis of a branching structure	1/6	56/18866	0.0176805	0.0271587	0.00424505	TNF	1
BP	GO:0070228	regulation of lymphocyte apoptotic process	1/6	56/18866	0.0176805	0.0271587	0.00424505	IL10	1
BP	GO:0090183	regulation of kidney development	1/6	56/18866	0.0176805	0.0271587	0.00424505	MMP9	1
BP	GO:0032615	interleukin-12 production	1/6	57/18866	0.0179938	0.0274631	0.00429262	IL10	1
BP	GO:0045840	positive regulation of mitotic nuclear division	1/6	57/18866	0.0179938	0.0274631	0.00429262	IL1B	1
BP	GO:0048016	inositol phosphate-mediated signaling	1/6	57/18866	0.0179938	0.0274631	0.00429262	TNF	1
BP	GO:0061005	cell differentiation involved in kidney development	1/6	57/18866	0.0179938	0.0274631	0.00429262	MMP9	1
BP	GO:1903556	negative regulation of tumor necrosis factor superfamily cytokine production	1/6	57/18866	0.0179938	0.0274631	0.00429262	IL10	1
BP	GO:0002763	positive regulation of myeloid leukocyte differentiation	1/6	58/18866	0.0183071	0.0277988	0.0043451	TNF	1
BP	GO:1900408	negative regulation of cellular response to oxidative stress	1/6	58/18866	0.0183071	0.0277988	0.0043451	IL10	1
BP	GO:1903202	negative regulation of oxidative stress-induced cell death	1/6	58/18866	0.0183071	0.0277988	0.0043451	IL10	1
BP	GO:1903793	positive regulation of anion transport	1/6	58/18866	0.0183071	0.0277988	0.0043451	IL1B	1
BP	GO:0006636	unsaturated fatty acid biosynthetic process	1/6	59/18866	0.0186203	0.0281667	0.0044026	IL1B	1
BP	GO:0043525	positive regulation of neuron apoptotic process	1/6	59/18866	0.0186203	0.0281667	0.0044026	TNF	1
BP	GO:0046456	icosanoid biosynthetic process	1/6	59/18866	0.0186203	0.0281667	0.0044026	IL1B	1
BP	GO:0001836	release of cytochrome c from mitochondria	1/6	60/18866	0.0189334	0.0283881	0.00443721	MMP9	1
BP	GO:0030865	cortical cytoskeleton organization	1/6	60/18866	0.0189334	0.0283881	0.00443721	TNF	1
BP	GO:0032515	negative regulation of phosphoprotein phosphatase activity	1/6	60/18866	0.0189334	0.0283881	0.00443721	TNF	1
BP	GO:0032653	regulation of interleukin-10 production	1/6	60/18866	0.0189334	0.0283881	0.00443721	IL6	1
BP	GO:0042093	T-helper cell differentiation	1/6	60/18866	0.0189334	0.0283881	0.00443721	IL6	1
BP	GO:0043388	positive regulation of DNA binding	1/6	60/18866	0.0189334	0.0283881	0.00443721	MMP9	1
BP	GO:1902883	negative regulation of response to oxidative stress	1/6	60/18866	0.0189334	0.0283881	0.00443721	IL10	1
BP	GO:0002381	immunoglobulin production involved in immunoglobulin mediated immune response	1/6	61/18866	0.0192464	0.0286413	0.00447678	IL10	1
BP	GO:0045071	negative regulation of viral genome replication	1/6	61/18866	0.0192464	0.0286413	0.00447678	TNF	1
BP	GO:0046324	regulation of glucose import	1/6	61/18866	0.0192464	0.0286413	0.00447678	TNF	1
BP	GO:0046888	negative regulation of hormone secretion	1/6	61/18866	0.0192464	0.0286413	0.00447678	IL1B	1
BP	GO:1903078	positive regulation of protein localization to plasma membrane	1/6	61/18866	0.0192464	0.0286413	0.00447678	TNF	1
BP	GO:2000756	regulation of peptidyl-lysine acetylation	1/6	61/18866	0.0192464	0.0286413	0.00447678	IL1B	1
BP	GO:0002294	CD4-positive, alpha-beta T cell differentiation involved in immune response	1/6	62/18866	0.0195593	0.0289623	0.00452696	IL6	1
BP	GO:0010803	regulation of tumor necrosis factor-mediated signaling pathway	1/6	62/18866	0.0195593	0.0289623	0.00452696	TNF	1
BP	GO:0030888	regulation of B cell proliferation	1/6	62/18866	0.0195593	0.0289623	0.00452696	IL10	1
BP	GO:2000351	regulation of endothelial cell apoptotic process	1/6	62/18866	0.0195593	0.0289623	0.00452696	TNF	1
BP	GO:0002287	alpha-beta T cell activation involved in immune response	1/6	63/18866	0.0198721	0.0293163	0.00458229	IL6	1
BP	GO:0002293	alpha-beta T cell differentiation involved in immune response	1/6	63/18866	0.0198721	0.0293163	0.00458229	IL6	1
BP	GO:0032613	interleukin-10 production	1/6	63/18866	0.0198721	0.0293163	0.00458229	IL6	1
BP	GO:0042130	negative regulation of T cell proliferation	1/6	64/18866	0.0201849	0.029631	0.00463148	IL10	1
BP	GO:0045453	bone resorption	1/6	64/18866	0.0201849	0.029631	0.00463148	IL6	1
BP	GO:0046686	response to cadmium ion	1/6	64/18866	0.0201849	0.029631	0.00463148	MMP9	1
BP	GO:0070265	necrotic cell death	1/6	64/18866	0.0201849	0.029631	0.00463148	TNF	1
BP	GO:0035308	negative regulation of protein dephosphorylation	1/6	65/18866	0.0204976	0.0300161	0.00469167	TNF	1
BP	GO:0098586	cellular response to virus	1/6	65/18866	0.0204976	0.0300161	0.00469167	IL6	1
BP	GO:0002562	somatic diversification of immune receptors via germline recombination within a single locus	1/6	66/18866	0.0208102	0.0301773	0.00471686	IL10	1
BP	GO:0016444	somatic cell DNA recombination	1/6	66/18866	0.0208102	0.0301773	0.00471686	IL10	1
BP	GO:0016445	somatic diversification of immunoglobulins	1/6	66/18866	0.0208102	0.0301773	0.00471686	IL10	1
BP	GO:0034394	protein localization to cell surface	1/6	66/18866	0.0208102	0.0301773	0.00471686	TNF	1
BP	GO:0045669	positive regulation of osteoblast differentiation	1/6	66/18866	0.0208102	0.0301773	0.00471686	IL6	1
BP	GO:0046626	regulation of insulin receptor signaling pathway	1/6	66/18866	0.0208102	0.0301773	0.00471686	IL1B	1
BP	GO:0046824	positive regulation of nucleocytoplasmic transport	1/6	66/18866	0.0208102	0.0301773	0.00471686	IL1B	1
BP	GO:2000378	negative regulation of reactive oxygen species metabolic process	1/6	66/18866	0.0208102	0.0301773	0.00471686	IL10	1
BP	GO:0002548	monocyte chemotaxis	1/6	67/18866	0.0211227	0.0304085	0.004753	IL6	1
BP	GO:0032890	regulation of organic acid transport	1/6	67/18866	0.0211227	0.0304085	0.004753	IL1B	1
BP	GO:0045123	cellular extravasation	1/6	67/18866	0.0211227	0.0304085	0.004753	TNF	1
BP	GO:0045670	regulation of osteoclast differentiation	1/6	67/18866	0.0211227	0.0304085	0.004753	TNF	1
BP	GO:0046513	ceramide biosynthetic process	1/6	67/18866	0.0211227	0.0304085	0.004753	TNF	1
BP	GO:1903672	positive regulation of sprouting angiogenesis	1/6	67/18866	0.0211227	0.0304085	0.004753	IL10	1
BP	GO:1904377	positive regulation of protein localization to cell periphery	1/6	68/18866	0.0214351	0.030821	0.00481748	TNF	1
BP	GO:0048662	negative regulation of smooth muscle cell proliferation	1/6	69/18866	0.0217474	0.0312324	0.00488179	IL10	1
BP	GO:0032370	positive regulation of lipid transport	1/6	70/18866	0.0220597	0.0316428	0.00494593	IL1B	1
BP	GO:0002292	T cell differentiation involved in immune response	1/6	71/18866	0.0223719	0.0319368	0.00499189	IL6	1
BP	GO:0035690	cellular response to drug	1/6	71/18866	0.0223719	0.0319368	0.00499189	IL1B	1
BP	GO:0042982	amyloid precursor protein metabolic process	1/6	71/18866	0.0223719	0.0319368	0.00499189	TNF	1
BP	GO:0051785	positive regulation of nuclear division	1/6	71/18866	0.0223719	0.0319368	0.00499189	IL1B	1
BP	GO:0051966	regulation of synaptic transmission, glutamatergic	1/6	73/18866	0.022996	0.0327102	0.00511278	TNF	1
BP	GO:0070227	lymphocyte apoptotic process	1/6	73/18866	0.022996	0.0327102	0.00511278	IL10	1
BP	GO:1902117	positive regulation of organelle assembly	1/6	73/18866	0.022996	0.0327102	0.00511278	TNF	1
BP	GO:0006801	superoxide metabolic process	1/6	74/18866	0.0233079	0.033075	0.00516979	TNF	1
BP	GO:0043507	positive regulation of JUN kinase activity	1/6	74/18866	0.0233079	0.033075	0.00516979	TNF	1
BP	GO:0045685	regulation of glial cell differentiation	1/6	75/18866	0.0236197	0.0333192	0.00520796	IL6	1
BP	GO:0046323	glucose import	1/6	75/18866	0.0236197	0.0333192	0.00520796	TNF	1
BP	GO:0050805	negative regulation of synaptic transmission	1/6	75/18866	0.0236197	0.0333192	0.00520796	IL1B	1
BP	GO:1900076	regulation of cellular response to insulin stimulus	1/6	75/18866	0.0236197	0.0333192	0.00520796	IL1B	1
BP	GO:1901983	regulation of protein acetylation	1/6	75/18866	0.0236197	0.0333192	0.00520796	IL1B	1
BP	GO:0033077	T cell differentiation in thymus	1/6	76/18866	0.0239315	0.0337191	0.00527047	IL1B	1
BP	GO:0002200	somatic diversification of immune receptors	1/6	77/18866	0.0242432	0.0339975	0.00531398	IL10	1
BP	GO:0032413	negative regulation of ion transmembrane transporter activity	1/6	77/18866	0.0242432	0.0339975	0.00531398	MMP9	1
BP	GO:0070830	bicellular tight junction assembly	1/6	77/18866	0.0242432	0.0339975	0.00531398	TNF	1
BP	GO:1903201	regulation of oxidative stress-induced cell death	1/6	77/18866	0.0242432	0.0339975	0.00531398	IL10	1
BP	GO:0043367	CD4-positive, alpha-beta T cell differentiation	1/6	78/18866	0.0245548	0.0343133	0.00536335	IL6	1
BP	GO:0050688	regulation of defense response to virus	1/6	78/18866	0.0245548	0.0343133	0.00536335	IL1B	1
BP	GO:0061045	negative regulation of wound healing	1/6	78/18866	0.0245548	0.0343133	0.00536335	TNF	1
BP	GO:0006446	regulation of translational initiation	1/6	79/18866	0.0248663	0.0345059	0.00539346	TNF	1
BP	GO:0031016	pancreas development	1/6	79/18866	0.0248663	0.0345059	0.00539346	IL6	1
BP	GO:0043407	negative regulation of MAP kinase activity	1/6	79/18866	0.0248663	0.0345059	0.00539346	IL1B	1
BP	GO:0050672	negative regulation of lymphocyte proliferation	1/6	79/18866	0.0248663	0.0345059	0.00539346	IL10	1
BP	GO:0071260	cellular response to mechanical stimulus	1/6	79/18866	0.0248663	0.0345059	0.00539346	IL1B	1
BP	GO:0120192	tight junction assembly	1/6	79/18866	0.0248663	0.0345059	0.00539346	TNF	1
BP	GO:0032945	negative regulation of mononuclear cell proliferation	1/6	80/18866	0.0251777	0.0348975	0.00545465	IL10	1
BP	GO:0001937	negative regulation of endothelial cell proliferation	1/6	81/18866	0.025489	0.0351654	0.00549654	TNF	1
BP	GO:0001960	negative regulation of cytokine-mediated signaling pathway	1/6	81/18866	0.025489	0.0351654	0.00549654	IL6	1
BP	GO:0043242	negative regulation of protein-containing complex disassembly	1/6	81/18866	0.025489	0.0351654	0.00549654	TNF	1
BP	GO:0050829	defense response to Gram-negative bacterium	1/6	81/18866	0.025489	0.0351654	0.00549654	IL6	1
BP	GO:0120193	tight junction organization	1/6	82/18866	0.0258003	0.0355537	0.00555723	TNF	1
BP	GO:0030279	negative regulation of ossification	1/6	84/18866	0.0264226	0.0363272	0.00567814	TNF	1
BP	GO:0050886	endocrine process	1/6	84/18866	0.0264226	0.0363272	0.00567814	IL1B	1
BP	GO:0006970	response to osmotic stress	1/6	85/18866	0.0267336	0.036586	0.00571859	TNF	1
BP	GO:0010507	negative regulation of autophagy	1/6	85/18866	0.0267336	0.036586	0.00571859	IL10	1
BP	GO:0032092	positive regulation of protein binding	1/6	85/18866	0.0267336	0.036586	0.00571859	MMP9	1
BP	GO:0043297	apical junction assembly	1/6	85/18866	0.0267336	0.036586	0.00571859	TNF	1
BP	GO:0001776	leukocyte homeostasis	1/6	86/18866	0.0270445	0.0367584	0.00574552	IL6	1
BP	GO:0006919	activation of cysteine-type endopeptidase activity involved in apoptotic process	1/6	86/18866	0.0270445	0.0367584	0.00574552	TNF	1
BP	GO:0045445	myoblast differentiation	1/6	86/18866	0.0270445	0.0367584	0.00574552	TNF	1
BP	GO:0070664	negative regulation of leukocyte proliferation	1/6	86/18866	0.0270445	0.0367584	0.00574552	IL10	1
BP	GO:1903901	negative regulation of viral life cycle	1/6	86/18866	0.0270445	0.0367584	0.00574552	TNF	1
BP	GO:2000106	regulation of leukocyte apoptotic process	1/6	86/18866	0.0270445	0.0367584	0.00574552	IL10	1
BP	GO:0001942	hair follicle development	1/6	87/18866	0.0273554	0.0370541	0.00579175	TNF	1
BP	GO:0051781	positive regulation of cell division	1/6	87/18866	0.0273554	0.0370541	0.00579175	IL1B	1
BP	GO:0060761	negative regulation of response to cytokine stimulus	1/6	87/18866	0.0273554	0.0370541	0.00579175	IL6	1
BP	GO:0014068	positive regulation of phosphatidylinositol 3-kinase signaling	1/6	88/18866	0.0276661	0.0373901	0.00584426	TNF	1
BP	GO:0032410	negative regulation of transporter activity	1/6	88/18866	0.0276661	0.0373901	0.00584426	MMP9	1
BP	GO:0001892	embryonic placenta development	1/6	89/18866	0.0279768	0.0375545	0.00586996	IL10	1
BP	GO:0008625	extrinsic apoptotic signaling pathway via death domain receptors	1/6	89/18866	0.0279768	0.0375545	0.00586996	TNF	1
BP	GO:0022404	molting cycle process	1/6	89/18866	0.0279768	0.0375545	0.00586996	TNF	1
BP	GO:0022405	hair cycle process	1/6	89/18866	0.0279768	0.0375545	0.00586996	TNF	1
BP	GO:0043506	regulation of JUN kinase activity	1/6	89/18866	0.0279768	0.0375545	0.00586996	TNF	1
BP	GO:0043537	negative regulation of blood vessel endothelial cell migration	1/6	89/18866	0.0279768	0.0375545	0.00586996	TNF	1
BP	GO:0042058	regulation of epidermal growth factor receptor signaling pathway	1/6	90/18866	0.0282874	0.0378861	0.00592179	MMP9	1
BP	GO:0098773	skin epidermis development	1/6	90/18866	0.0282874	0.0378861	0.00592179	TNF	1
BP	GO:0034103	regulation of tissue remodeling	1/6	91/18866	0.0285979	0.0381306	0.00596001	IL6	1
BP	GO:0045682	regulation of epidermis development	1/6	91/18866	0.0285979	0.0381306	0.00596001	TNF	1
BP	GO:0046849	bone remodeling	1/6	91/18866	0.0285979	0.0381306	0.00596001	IL6	1
BP	GO:1904063	negative regulation of cation transmembrane transport	1/6	91/18866	0.0285979	0.0381306	0.00596001	MMP9	1
BP	GO:0031058	positive regulation of histone modification	1/6	92/18866	0.0289084	0.0384585	0.00601126	IL1B	1
BP	GO:0045582	positive regulation of T cell differentiation	1/6	92/18866	0.0289084	0.0384585	0.00601126	IL1B	1
BP	GO:0032088	negative regulation of NF-kappaB transcription factor activity	1/6	93/18866	0.0292187	0.0387416	0.00605552	IL10	1
BP	GO:0045185	maintenance of protein location	1/6	93/18866	0.0292187	0.0387416	0.00605552	IL10	1
BP	GO:1903035	negative regulation of response to wounding	1/6	93/18866	0.0292187	0.0387416	0.00605552	TNF	1
BP	GO:0045778	positive regulation of ossification	1/6	94/18866	0.029529	0.0390661	0.00610624	IL6	1
BP	GO:1905954	positive regulation of lipid localization	1/6	94/18866	0.029529	0.0390661	0.00610624	IL1B	1
BP	GO:0050709	negative regulation of protein secretion	1/6	95/18866	0.0298392	0.039389	0.00615671	IL1B	1
BP	GO:0097194	execution phase of apoptosis	1/6	95/18866	0.0298392	0.039389	0.00615671	IL6	1
BP	GO:0002690	positive regulation of leukocyte chemotaxis	1/6	96/18866	0.0301493	0.0397104	0.00620695	IL6	1
BP	GO:0035249	synaptic transmission, glutamatergic	1/6	96/18866	0.0301493	0.0397104	0.00620695	TNF	1
BP	GO:0035710	CD4-positive, alpha-beta T cell activation	1/6	97/18866	0.0304593	0.0398983	0.00623632	IL6	1
BP	GO:0036473	cell death in response to oxidative stress	1/6	97/18866	0.0304593	0.0398983	0.00623632	IL10	1
BP	GO:0042100	B cell proliferation	1/6	97/18866	0.0304593	0.0398983	0.00623632	IL10	1
BP	GO:1901184	regulation of ERBB signaling pathway	1/6	97/18866	0.0304593	0.0398983	0.00623632	MMP9	1
BP	GO:1901216	positive regulation of neuron death	1/6	97/18866	0.0304593	0.0398983	0.00623632	TNF	1
BP	GO:0030316	osteoclast differentiation	1/6	98/18866	0.0307692	0.0401719	0.00627908	TNF	1
BP	GO:0048010	vascular endothelial growth factor receptor signaling pathway	1/6	98/18866	0.0307692	0.0401719	0.00627908	IL1B	1
BP	GO:2001243	negative regulation of intrinsic apoptotic signaling pathway	1/6	98/18866	0.0307692	0.0401719	0.00627908	MMP9	1
BP	GO:0006672	ceramide metabolic process	1/6	100/18866	0.0313889	0.0408467	0.00638455	TNF	1
BP	GO:0045069	regulation of viral genome replication	1/6	100/18866	0.0313889	0.0408467	0.00638455	TNF	1
BP	GO:0050848	regulation of calcium-mediated signaling	1/6	100/18866	0.0313889	0.0408467	0.00638455	TNF	1
BP	GO:0002792	negative regulation of peptide secretion	1/6	101/18866	0.0316986	0.0410703	0.0064195	IL1B	1
BP	GO:0015908	fatty acid transport	1/6	101/18866	0.0316986	0.0410703	0.0064195	IL1B	1
BP	GO:0019217	regulation of fatty acid metabolic process	1/6	101/18866	0.0316986	0.0410703	0.0064195	IL1B	1
BP	GO:0045639	positive regulation of myeloid cell differentiation	1/6	101/18866	0.0316986	0.0410703	0.0064195	TNF	1
BP	GO:1903076	regulation of protein localization to plasma membrane	1/6	102/18866	0.0320082	0.0414264	0.00647517	TNF	1
BP	GO:0008630	intrinsic apoptotic signaling pathway in response to DNA damage	1/6	103/18866	0.0323177	0.0416012	0.00650248	TNF	1
BP	GO:0030593	neutrophil chemotaxis	1/6	103/18866	0.0323177	0.0416012	0.00650248	IL1B	1
BP	GO:0034766	negative regulation of ion transmembrane transport	1/6	103/18866	0.0323177	0.0416012	0.00650248	MMP9	1
BP	GO:0098869	cellular oxidant detoxification	1/6	103/18866	0.0323177	0.0416012	0.00650248	TNF	1
BP	GO:1901570	fatty acid derivative biosynthetic process	1/6	103/18866	0.0323177	0.0416012	0.00650248	IL1B	1
BP	GO:0010923	negative regulation of phosphatase activity	1/6	104/18866	0.0326271	0.041909	0.0065506	TNF	1
BP	GO:0048525	negative regulation of viral process	1/6	104/18866	0.0326271	0.041909	0.0065506	TNF	1
BP	GO:0044070	regulation of anion transport	1/6	105/18866	0.0329365	0.0422154	0.00659849	IL1B	1
BP	GO:0045621	positive regulation of lymphocyte differentiation	1/6	105/18866	0.0329365	0.0422154	0.00659849	IL1B	1
BP	GO:0019233	sensory perception of pain	1/6	106/18866	0.0332458	0.0424293	0.00663192	IL10	1
BP	GO:0032091	negative regulation of protein binding	1/6	106/18866	0.0332458	0.0424293	0.00663192	IL10	1
BP	GO:0046632	alpha-beta T cell differentiation	1/6	106/18866	0.0332458	0.0424293	0.00663192	IL6	1
BP	GO:1905269	positive regulation of chromatin organization	1/6	106/18866	0.0332458	0.0424293	0.00663192	IL1B	1
BP	GO:0000018	regulation of DNA recombination	1/6	107/18866	0.033555	0.0426868	0.00667217	IL10	1
BP	GO:0010596	negative regulation of endothelial cell migration	1/6	107/18866	0.033555	0.0426868	0.00667217	TNF	1
BP	GO:0030148	sphingolipid biosynthetic process	1/6	107/18866	0.033555	0.0426868	0.00667217	TNF	1
BP	GO:0006024	glycosaminoglycan biosynthetic process	1/6	108/18866	0.0338641	0.0430341	0.00672646	IL1B	1
BP	GO:0002286	T cell activation involved in immune response	1/6	109/18866	0.0341731	0.0433806	0.00678061	IL6	1
BP	GO:0032680	regulation of tumor necrosis factor production	1/6	110/18866	0.0344821	0.0437262	0.00683463	IL10	1
BP	GO:0035305	negative regulation of dephosphorylation	1/6	111/18866	0.0347909	0.0439775	0.00687392	TNF	1
BP	GO:0042303	molting cycle	1/6	111/18866	0.0347909	0.0439775	0.00687392	TNF	1
BP	GO:0042633	hair cycle	1/6	111/18866	0.0347909	0.0439775	0.00687392	TNF	1
BP	GO:0046822	regulation of nucleocytoplasmic transport	1/6	112/18866	0.0350997	0.0443208	0.00692758	IL1B	1
BP	GO:0001938	positive regulation of endothelial cell proliferation	1/6	113/18866	0.0354084	0.044569	0.00696637	IL10	1
BP	GO:1903510	mucopolysaccharide metabolic process	1/6	113/18866	0.0354084	0.044569	0.00696637	IL1B	1
BP	GO:1903555	regulation of tumor necrosis factor superfamily cytokine production	1/6	113/18866	0.0354084	0.044569	0.00696637	IL10	1
BP	GO:1990748	cellular detoxification	1/6	114/18866	0.0357171	0.0449101	0.00701967	TNF	1
BP	GO:0006023	aminoglycan biosynthetic process	1/6	115/18866	0.0360256	0.0452026	0.00706541	IL1B	1
BP	GO:0030449	regulation of complement activation	1/6	115/18866	0.0360256	0.0452026	0.00706541	IL1B	1
BP	GO:0032640	tumor necrosis factor production	1/6	116/18866	0.036334	0.0455417	0.00711841	IL10	1
BP	GO:0043666	regulation of phosphoprotein phosphatase activity	1/6	117/18866	0.0366424	0.04588	0.00717128	TNF	1
BP	GO:0033559	unsaturated fatty acid metabolic process	1/6	118/18866	0.0369507	0.046169	0.00721646	IL1B	1
BP	GO:0050868	negative regulation of T cell activation	1/6	118/18866	0.0369507	0.046169	0.00721646	IL10	1
BP	GO:0010822	positive regulation of mitochondrion organization	1/6	119/18866	0.0372589	0.0464567	0.00726143	MMP9	1
BP	GO:0071706	tumor necrosis factor superfamily cytokine production	1/6	119/18866	0.0372589	0.0464567	0.00726143	IL10	1
BP	GO:0006690	icosanoid metabolic process	1/6	122/18866	0.0381831	0.0474106	0.00741053	IL1B	1
BP	GO:0043244	regulation of protein-containing complex disassembly	1/6	122/18866	0.0381831	0.0474106	0.00741053	TNF	1
BP	GO:0097237	cellular response to toxic substance	1/6	122/18866	0.0381831	0.0474106	0.00741053	TNF	1
BP	GO:1990266	neutrophil migration	1/6	122/18866	0.0381831	0.0474106	0.00741053	IL1B	1
BP	GO:0002761	regulation of myeloid leukocyte differentiation	1/6	123/18866	0.0384909	0.047644	0.00744701	TNF	1
BP	GO:0007173	epidermal growth factor receptor signaling pathway	1/6	123/18866	0.0384909	0.047644	0.00744701	MMP9	1
BP	GO:1904375	regulation of protein localization to cell periphery	1/6	123/18866	0.0384909	0.047644	0.00744701	TNF	1
BP	GO:0002688	regulation of leukocyte chemotaxis	1/6	124/18866	0.0387987	0.0478759	0.00748325	IL6	1
BP	GO:0010633	negative regulation of epithelial cell migration	1/6	124/18866	0.0387987	0.0478759	0.00748325	TNF	1
BP	GO:0051101	regulation of DNA binding	1/6	124/18866	0.0387987	0.0478759	0.00748325	MMP9	1
BP	GO:0008637	apoptotic mitochondrial changes	1/6	125/18866	0.0391064	0.0480566	0.00751149	MMP9	1
BP	GO:0032479	regulation of type I interferon production	1/6	125/18866	0.0391064	0.0480566	0.00751149	IL10	1
BP	GO:0035270	endocrine system development	1/6	125/18866	0.0391064	0.0480566	0.00751149	IL6	1
BP	GO:0043500	muscle adaptation	1/6	125/18866	0.0391064	0.0480566	0.00751149	IL1B	1
BP	GO:0014066	regulation of phosphatidylinositol 3-kinase signaling	1/6	127/18866	0.0397216	0.0485622	0.00759053	TNF	1
BP	GO:0019079	viral genome replication	1/6	127/18866	0.0397216	0.0485622	0.00759053	TNF	1
BP	GO:0032606	type I interferon production	1/6	127/18866	0.0397216	0.0485622	0.00759053	IL10	1
BP	GO:0071621	granulocyte chemotaxis	1/6	127/18866	0.0397216	0.0485622	0.00759053	IL1B	1
BP	GO:1905477	positive regulation of protein localization to membrane	1/6	127/18866	0.0397216	0.0485622	0.00759053	TNF	1
MF	GO:0005125	cytokine activity	4/6	235/18352	3.85333e-07	6.1347e-06	NA	IL6/TNF/IL1B/IL10	4
MF	GO:0005126	cytokine receptor binding	4/6	271/18352	6.81634e-07	6.1347e-06	NA	IL6/TNF/IL1B/IL10	4
MF	GO:0048018	receptor ligand activity	4/6	487/18352	7.04324e-06	3.14302e-05	NA	IL6/TNF/IL1B/IL10	4
MF	GO:0030546	signaling receptor activator activity	4/6	492/18352	7.33463e-06	3.14302e-05	NA	IL6/TNF/IL1B/IL10	4
MF	GO:0070851	growth factor receptor binding	3/6	141/18352	8.73062e-06	3.14302e-05	NA	IL6/IL1B/IL10	3
MF	GO:0004222	metalloendopeptidase activity	2/6	108/18352	0.000506824	0.00152047	NA	MMP9/MMP2	2
MF	GO:0008083	growth factor activity	2/6	162/18352	0.00113494	0.00257312	NA	IL6/IL10	2
MF	GO:0004252	serine-type endopeptidase activity	2/6	169/18352	0.00123419	0.00257312	NA	MMP9/MMP2	2
MF	GO:0008236	serine-type peptidase activity	2/6	187/18352	0.001508	0.00257312	NA	MMP9/MMP2	2
MF	GO:0008237	metallopeptidase activity	2/6	189/18352	0.00154007	0.00257312	NA	MMP9/MMP2	2
MF	GO:0017171	serine hydrolase activity	2/6	191/18352	0.00157246	0.00257312	NA	MMP9/MMP2	2
MF	GO:0005149	interleukin-1 receptor binding	1/6	16/18352	0.00522036	0.00783054	NA	IL1B	1
MF	GO:0004175	endopeptidase activity	2/6	440/18352	0.00807018	0.0111741	NA	MMP9/MMP2	2
MF	GO:0005164	tumor necrosis factor receptor binding	1/6	31/18352	0.0100938	0.0129777	NA	TNF	1
MF	GO:0032813	tumor necrosis factor receptor superfamily binding	1/6	48/18352	0.015593	0.0187116	NA	TNF	1
MF	GO:0005518	collagen binding	1/6	70/18352	0.0226717	0.0255057	NA	MMP9	1
MF	GO:0002020	protease binding	1/6	137/18352	0.043969	0.0461716	NA	TNF	1
MF	GO:0005178	integrin binding	1/6	144/18352	0.0461716	0.0461716	NA	IL1B	1
