# Supplementary material for: Anti‐Inflammatory Action and Molecular Mechanism of Fucoidan Against Cystitis Glandularis
Source: Food Sci Nutr. 2024 Nov 4;12(12):10255–61. doi: 10.1002/fsn3.4560 (PMC11666824; doi:10.1002/fsn3.4560)
Supplement: Supplementary file 3 — Table S3. Integrated information in KEGG‐based enrichment data. [file FSN3-12-10255-s001.xlsx]

## Sheet: KEGG
ID	Description	GeneRatio	BgRatio	pvalue	p.adjust	qvalue	geneID	Count
hsa05143	African trypanosomiasis	4/6	37/8111	5.46177e-09	4.91559e-07	1.26483e-07	IL6/TNF/IL1B/IL10	4
hsa05144	Malaria	4/6	50/8111	1.89963e-08	8.54833e-07	2.19957e-07	IL6/TNF/IL1B/IL10	4
hsa05321	Inflammatory bowel disease	4/6	65/8111	5.56797e-08	1.67039e-06	4.29808e-07	IL6/TNF/IL1B/IL10	4
hsa05133	Pertussis	4/6	76/8111	1.05281e-07	2.36883e-06	6.09524e-07	IL6/TNF/IL1B/IL10	4
hsa04657	IL-17 signaling pathway	4/6	94/8111	2.49349e-07	3.75227e-06	9.65498e-07	IL6/TNF/IL1B/MMP9	4
hsa04933	AGE-RAGE signaling pathway in diabetic complications	4/6	100/8111	3.20244e-07	3.75227e-06	9.65498e-07	IL6/TNF/IL1B/MMP2	4
hsa05142	Chagas disease	4/6	102/8111	3.46922e-07	3.75227e-06	9.65498e-07	IL6/TNF/IL1B/IL10	4
hsa05146	Amoebiasis	4/6	102/8111	3.46922e-07	3.75227e-06	9.65498e-07	IL6/TNF/IL1B/IL10	4
hsa04625	C-type lectin receptor signaling pathway	4/6	104/8111	3.75227e-07	3.75227e-06	9.65498e-07	IL6/TNF/IL1B/IL10	4
hsa04668	TNF signaling pathway	4/6	112/8111	5.06023e-07	4.55421e-06	1.17184e-06	IL6/TNF/IL1B/MMP9	4
hsa01523	Antifolate resistance	3/6	31/8111	1.00339e-06	8.20955e-06	2.1124e-06	IL6/TNF/IL1B	3
hsa05135	Yersinia infection	4/6	137/8111	1.13852e-06	8.35451e-06	2.1497e-06	IL6/TNF/IL1B/IL10	4
hsa05418	Fluid shear stress and atherosclerosis	4/6	139/8111	1.20676e-06	8.35451e-06	2.1497e-06	TNF/IL1B/MMP9/MMP2	4
hsa05332	Graft-versus-host disease	3/6	42/8111	2.55477e-06	1.64235e-05	4.22594e-06	IL6/TNF/IL1B	3
hsa05152	Tuberculosis	4/6	180/8111	3.39954e-06	2.03973e-05	5.24842e-06	IL6/TNF/IL1B/IL10	4
hsa05134	Legionellosis	3/6	57/8111	6.48441e-06	3.64748e-05	9.38533e-06	IL6/TNF/IL1B	3
hsa05417	Lipid and atherosclerosis	4/6	215/8111	6.90898e-06	3.65769e-05	9.41161e-06	IL6/TNF/IL1B/MMP9	4
hsa05140	Leishmaniasis	3/6	77/8111	1.61208e-05	8.06041e-05	2.07402e-05	TNF/IL1B/IL10	3
hsa04060	Cytokine-cytokine receptor interaction	4/6	295/8111	2.42796e-05	0.000115009	2.95929e-05	IL6/TNF/IL1B/IL10	4
hsa05323	Rheumatoid arthritis	3/6	93/8111	2.84703e-05	0.000128117	3.29657e-05	IL6/TNF/IL1B	3
hsa04640	Hematopoietic cell lineage	3/6	99/8111	3.43546e-05	0.000144848	3.72707e-05	IL6/TNF/IL1B	3
hsa04061	Viral protein interaction with cytokine and cytokine receptor	3/6	100/8111	3.54072e-05	0.000144848	3.72707e-05	IL6/TNF/IL10	3
hsa04620	Toll-like receptor signaling pathway	3/6	104/8111	3.98304e-05	0.000155858	4.01039e-05	IL6/TNF/IL1B	3
hsa04932	Non-alcoholic fatty liver disease	3/6	155/8111	0.000131244	0.000492164	0.000126639	IL6/TNF/IL1B	3
hsa05161	Hepatitis B	3/6	162/8111	0.000149672	0.00053882	0.000138644	IL6/TNF/MMP9	3
hsa05164	Influenza A	3/6	172/8111	0.000178827	0.000619015	0.000159279	IL6/TNF/IL1B	3
hsa04621	NOD-like receptor signaling pathway	3/6	181/8111	0.000208048	0.000675178	0.00017373	IL6/TNF/IL1B	3
hsa05310	Asthma	2/6	31/8111	0.000210055	0.000675178	0.00017373	TNF/IL10	2
hsa05130	Pathogenic Escherichia coli infection	3/6	197/8111	0.000267398	0.000829856	0.00021353	IL6/TNF/IL1B	3
hsa05205	Proteoglycans in cancer	3/6	205/8111	0.000300816	0.000902449	0.000232209	TNF/MMP9/MMP2	3
hsa05330	Allograft rejection	2/6	38/8111	0.000316836	0.000919846	0.000236686	TNF/IL10	2
hsa05219	Bladder cancer	2/6	41/8111	0.000369202	0.00103838	0.000267185	MMP9/MMP2	2
hsa05163	Human cytomegalovirus infection	3/6	225/8111	0.000396009	0.00107551	0.00027674	IL6/TNF/IL1B	3
hsa04940	Type I diabetes mellitus	2/6	43/8111	0.000406304	0.00107551	0.00027674	TNF/IL1B	2
hsa05171	Coronavirus disease - COVID-19	3/6	232/8111	0.000433449	0.00111458	0.000286793	IL6/TNF/IL1B	3
hsa04672	Intestinal immune network for IgA production	2/6	49/8111	0.000528095	0.00129841	0.000334093	IL6/IL10	2
hsa05132	Salmonella infection	3/6	249/8111	0.000533789	0.00129841	0.000334093	IL6/TNF/IL1B	3
hsa05020	Prion disease	3/6	273/8111	0.00069947	0.00165664	0.00042627	IL6/TNF/IL1B	3
hsa04623	Cytosolic DNA-sensing pathway	2/6	63/8111	0.000872974	0.00201456	0.000518365	IL6/IL1B	2
hsa05010	Alzheimer disease	3/6	369/8111	0.00168553	0.00379244	0.000975833	IL6/TNF/IL1B	3
hsa05410	Hypertrophic cardiomyopathy	2/6	90/8111	0.00177431	0.00389483	0.00100218	IL6/TNF	2
hsa01522	Endocrine resistance	2/6	98/8111	0.00210014	0.00450029	0.00115797	MMP9/MMP2	2
hsa04064	NF-kappa B signaling pathway	2/6	104/8111	0.00236189	0.00483113	0.0012431	TNF/IL1B	2
hsa04660	T cell receptor signaling pathway	2/6	104/8111	0.00236189	0.00483113	0.0012431	TNF/IL10	2
hsa04659	Th17 cell differentiation	2/6	107/8111	0.00249832	0.00497859	0.00128104	IL6/IL1B	2
hsa04931	Insulin resistance	2/6	108/8111	0.00254461	0.00497859	0.00128104	IL6/TNF	2
hsa05145	Toxoplasmosis	2/6	112/8111	0.00273389	0.0052351	0.00134704	TNF/IL10	2
hsa04670	Leukocyte transendothelial migration	2/6	114/8111	0.00283097	0.00530807	0.00136582	MMP9/MMP2	2
hsa05022	Pathways of neurodegeneration - multiple diseases	3/6	475/8111	0.00349392	0.00637189	0.00163955	IL6/TNF/IL1B	3
hsa04380	Osteoclast differentiation	2/6	128/8111	0.00355594	0.00637189	0.00163955	TNF/IL1B	2
hsa04926	Relaxin signaling pathway	2/6	129/8111	0.00361074	0.00637189	0.00163955	MMP9/MMP2	2
hsa04068	FoxO signaling pathway	2/6	131/8111	0.00372155	0.00644114	0.00165737	IL6/IL10	2
hsa05168	Herpes simplex virus 1 infection	3/6	498/8111	0.00400096	0.00667592	0.00171778	IL6/TNF/IL1B	3
hsa05322	Systemic lupus erythematosus	2/6	136/8111	0.00400555	0.00667592	0.00171778	TNF/IL10	2
hsa04915	Estrogen signaling pathway	2/6	138/8111	0.00412194	0.00671903	0.00172887	MMP9/MMP2	2
hsa05162	Measles	2/6	139/8111	0.00418073	0.00671903	0.00172887	IL6/IL1B	2
hsa04217	Necroptosis	2/6	159/8111	0.00543919	0.0085882	0.00220983	TNF/IL1B	2
hsa04630	JAK-STAT signaling pathway	2/6	162/8111	0.00564143	0.00875394	0.00225248	IL6/IL10	2
hsa05202	Transcriptional misregulation in cancer	2/6	192/8111	0.00785343	0.0119798	0.00308252	IL6/MMP9	2
hsa05169	Epstein-Barr virus infection	2/6	202/8111	0.00866622	0.0129092	0.00332165	IL6/TNF	2
hsa05415	Diabetic cardiomyopathy	2/6	203/8111	0.00874954	0.0129092	0.00332165	MMP9/MMP2	2
hsa05166	Human T-cell leukemia virus 1 infection	2/6	219/8111	0.0101328	0.0147089	0.00378474	IL6/TNF	2
hsa05131	Shigellosis	2/6	246/8111	0.0126773	0.0181104	0.00466	TNF/IL1B	2
hsa04010	MAPK signaling pathway	2/6	294/8111	0.0178316	0.0250757	0.00645223	TNF/IL1B	2
hsa04930	Type II diabetes mellitus	1/6	46/8111	0.0335592	0.0464666	0.0119563	TNF	1
